# Supplementary material for: Reserve Flux Capacity in the Pentose Phosphate Pathway by NADPH Binding Is Conserved across Kingdoms
Source: iScience. 2019 Aug 29;19:1133–44. doi: 10.1016/j.isci.2019.08.047 (PMC6831883; doi:10.1016/j.isci.2019.08.047)
Supplement: Table S1. Overview of Normalized Non-targeted Metabolomics Data, Related to Figures 2, 3, and 4 [file mmc2.xlsx]

## Sheet: Overview
Worksheet	Description
data_1 and data_2	Normalized Intensities Log2(treatment vs Control) of each detected and annotated ion (rows) and each dataset (columns). Rows and columns are related to dataset and information with datasetId or ionId respectively
ions	Relation of ionId to measured mass-to-charge ratio (mz)
datasets	Additional information for each dataset including the columns: datasetId, Organism, media, H2O2 concentration, treatment time and replicate number
annotation	Details of ion annotation to metabolites based on KEGG database. Worksheet contains KEGG ID, metabolite name, metabolite formula, mass-to-charge ratio (mz), ion modification, confidence of annotation (score) and deviation from measured mz to theoretical mz

## Sheet: ions
ionId	ionMz
1	59.0136
2	70.0297
3	71.0135
4	73.0293
5	74.0246
6	85.0293
7	87.0087
8	88.0402
9	89.0242
10	94.9805
11	101.024
12	102.056
13	104.036
14	109.029
15	109.041
16	111.02
17	112.04
18	113.024
19	113.036
20	114.056
21	115.004
22	116.072
23	117.019
24	118.051
25	118.981
26	119.017
27	119.051
28	120.996
29	121.03
30	124.007
31	125.035
32	126.056
33	127.051
34	128.035
35	129.019
36	129.056
37	130.051
38	130.087
39	131.046
40	132.03
41	133.014
42	133.05
43	135.031
44	135.045
45	138.067
46	143.108
47	144.067
48	145.014
49	145.062
50	145.098
51	146.046
52	147.03
53	147.066
54	148.044
55	149.009
56	149.046
57	150.042
58	151.026
59	152.002
60	152.083
61	152.986
62	153.018
63	154.062
64	154.976
65	155.01
66	157.026
67	158.061
68	159.03
69	159.045
70	159.078
71	160.062
72	163.04
73	163.061
74	164.039
75	164.072
76	166.975
77	167.021
78	167.083
79	167.998
80	168.991
81	169.051
82	171.007
83	171.139
84	172.041
85	172.062
86	172.991
87	173.009
88	173.045
89	173.104
90	174.041
91	175.036
92	177.041
93	177.055
94	179.056
95	180.066
96	180.941
97	181.051
98	181.071
99	182.046
100	183.066
101	184.002
102	184.986
103	186.113
104	188.057
105	189.004
106	189.041
107	189.088
108	191.02
109	193.036
110	193.073
111	195.051
112	198.088
113	199.002
114	199.17
115	199.969
116	203.083
117	204.052
118	206.083
119	209.067
120	209.082
121	211.997
122	213.017
123	213.041
124	213.124
125	214.049
126	215.033
127	216.135
128	218.033
129	218.067
130	218.104
131	219.078
132	220.05
133	220.082
134	224.104
135	224.936
136	225.088
137	226.012
138	227.033
139	227.202
140	228.028
141	229.012
142	230.067
143	231.099
144	237.063
145	237.089
146	243.063
147	246.017
148	253.217
149	255.233
150	258.039
151	259.023
152	259.076
153	261.038
154	266.07
155	267.073
156	271.083
157	275.017
158	277.12
159	279.232
160	281.248
161	282.084
162	283.264
163	289.033
164	290.968
165	295.228
166	300.049
167	301.181
168	301.217
169	304.034
170	305.018
171	306.05
172	306.076
173	307.151
174	308.099
175	308.978
176	311.223
177	311.295
178	312.061
179	313.044
180	315.196
181	321.049
182	322.045
183	322.986
184	323.029
185	325.093
186	327.051
187	328.046
188	330.061
189	331.045
190	337.057
191	338.989
192	341.109
193	346.056
194	347.04
195	349.093
196	351.218
197	352.067
198	362.05
199	367.213
200	383.114
201	386.015
202	397.108
203	402.011
204	402.995
205	407.28
206	410.026
207	421.076
208	426.022
209	442.017
210	445.054
211	463.234
212	465.305
213	465.983
214	481.978
215	482.961
216	505.988
217	514.284
218	521.983
219	540.054
220	547.073
221	563.068
222	565.048
223	606.074
224	611.144
225	618.085
226	620.021
227	637.535
228	668.136
229	678.095
230	808.118

## Sheet: datasets
datasetId	Organism	Media	concentration (H2O2)	treatmentTime [s]	replicate
1	HDF	RM	0.5	60	1
2	HDF	RM	0.5	60	1
3	HDF	RM	20	0	3
4	HDF	RM	20	0	3
5	HDF	RM	0.5	30	1
6	HDF	RM	0.5	30	1
7	HDF	RM	20	60	1
8	HDF	RM	20	60	1
9	HDF	RM	20	180	1
10	HDF	RM	20	180	1
11	HDF	RM	0.5	0	2
12	HDF	RM	0.5	0	2
13	HDF	RM	20	120	2
14	HDF	RM	20	120	2
15	HDF	RM	0.5	0	1
16	HDF	RM	0.5	0	1
17	HDF	RM	0.5	300	2
18	HDF	RM	0.5	300	2
19	HDF	RM	0.5	120	3
20	HDF	RM	0.5	120	3
21	HDF	RM	20	60	2
22	HDF	RM	20	60	2
23	HDF	RM	0.5	30	2
24	HDF	RM	0.5	30	2
25	HDF	RM	0.5	0	3
26	HDF	RM	0.5	0	3
27	HDF	RM	0.5	0	1
28	HDF	RM	0.5	0	1
29	HDF	RM	20	60	3
30	HDF	RM	20	60	3
31	HDF	RM	20	0	1
32	HDF	RM	20	0	1
33	HDF	RM	20	0	3
34	HDF	RM	20	0	3
35	HDF	RM	0.5	0	2
36	HDF	RM	0.5	0	2
37	HDF	RM	0.5	180	1
38	HDF	RM	0.5	180	1
39	HDF	RM	0.5	120	1
40	HDF	RM	0.5	120	1
41	HDF	RM	20	180	3
42	HDF	RM	20	180	3
43	HDF	RM	0.5	300	1
44	HDF	RM	0.5	300	1
45	HDF	RM	0.5	180	3
46	HDF	RM	0.5	180	3
47	HDF	RM	0.5	120	2
48	HDF	RM	0.5	120	2
49	HDF	RM	20	0	1
50	HDF	RM	20	0	1
51	HDF	RM	20	180	2
52	HDF	RM	20	180	2
53	HDF	RM	20	0	2
54	HDF	RM	20	0	2
55	HDF	RM	20	120	1
56	HDF	RM	20	120	1
57	HDF	RM	20	300	2
58	HDF	RM	20	300	2
59	HDF	RM	20	120	3
60	HDF	RM	20	120	3
61	HDF	RM	20	300	1
62	HDF	RM	20	300	1
63	HDF	RM	20	30	3
64	HDF	RM	20	30	3
65	HDF	RM	0.5	30	3
66	HDF	RM	0.5	30	3
67	HDF	RM	20	30	1
68	HDF	RM	20	30	1
69	HDF	RM	20	300	3
70	HDF	RM	20	300	3
71	HDF	RM	20	30	2
72	HDF	RM	20	30	2
73	HDF	RM	0.5	60	2
74	HDF	RM	0.5	60	2
75	HDF	RM	0.5	180	2
76	HDF	RM	0.5	180	2
77	HDF	RM	20	0	2
78	HDF	RM	20	0	2
79	E. coli	MM	20	30	3
80	E. coli	MM	20	30	3
81	E. coli	MM	20	15	3
82	E. coli	MM	20	15	3
83	E. coli	MM	0.5	30	3
84	E. coli	MM	0.5	30	3
85	E. coli	MM	0.5	60	3
86	E. coli	MM	0.5	60	3
87	E. coli	MM	20	60	1
88	E. coli	MM	20	60	1
89	E. coli	MM	0.5	30	2
90	E. coli	MM	0.5	30	2
91	E. coli	MM	20	5	1
92	E. coli	MM	20	5	1
93	E. coli	MM	0.5	15	1
94	E. coli	MM	0.5	15	1
95	E. coli	MM	0.5	5	2
96	E. coli	MM	0.5	5	2
97	E. coli	MM	20	30	1
98	E. coli	MM	20	30	1
99	E. coli	MM	20	0	2
100	E. coli	MM	20	0	2
101	E. coli	MM	20	0	3
102	E. coli	MM	20	0	3
103	E. coli	MM	20	60	3
104	E. coli	MM	20	60	3
105	E. coli	MM	0.5	15	3
106	E. coli	MM	0.5	15	3
107	E. coli	MM	20	30	2
108	E. coli	MM	20	30	2
109	E. coli	MM	20	5	3
110	E. coli	MM	20	5	3
111	E. coli	MM	20	15	2
112	E. coli	MM	20	15	2
113	E. coli	MM	0.5	15	2
114	E. coli	MM	0.5	15	2
115	E. coli	MM	0.5	60	1
116	E. coli	MM	0.5	60	1
117	E. coli	MM	0.5	30	1
118	E. coli	MM	0.5	30	1
119	E. coli	MM	0.5	0	1
120	E. coli	MM	0.5	0	1
121	E. coli	MM	0.5	60	2
122	E. coli	MM	0.5	60	2
123	E. coli	MM	0.5	5	1
124	E. coli	MM	0.5	5	1
125	E. coli	MM	20	0	1
126	E. coli	MM	20	0	1
127	E. coli	MM	20	5	2
128	E. coli	MM	20	5	2
129	E. coli	MM	0.5	0	3
130	E. coli	MM	0.5	0	3
131	E. coli	MM	20	60	2
132	E. coli	MM	20	60	2
133	E. coli	MM	20	15	1
134	E. coli	MM	20	15	1
135	E. coli	MM	0.5	5	3
136	E. coli	MM	0.5	5	3
137	E. coli	MM	0.5	0	2
138	E. coli	MM	0.5	0	2
139	S. cerevisiae	MM	0.5	0	2
140	S. cerevisiae	MM	0.5	0	2
141	S. cerevisiae	RM	0.5	60	1
142	S. cerevisiae	RM	0.5	60	1
143	S. cerevisiae	MM	20	60	2
144	S. cerevisiae	MM	20	60	2
145	S. cerevisiae	RM	20	15	1
146	S. cerevisiae	RM	20	15	1
147	S. cerevisiae	MM	0.5	15	3
148	S. cerevisiae	MM	0.5	15	3
149	S. cerevisiae	RM	20	0	1
150	S. cerevisiae	RM	20	0	1
151	S. cerevisiae	MM	0.5	0	1
152	S. cerevisiae	MM	0.5	0	1
153	S. cerevisiae	RM	20	30	1
154	S. cerevisiae	RM	20	30	1
155	S. cerevisiae	RM	20	15	3
156	S. cerevisiae	RM	20	15	3
157	S. cerevisiae	MM	0.5	30	2
158	S. cerevisiae	MM	0.5	30	2
159	S. cerevisiae	MM	20	5	2
160	S. cerevisiae	MM	20	5	2
161	S. cerevisiae	RM	20	30	3
162	S. cerevisiae	RM	20	30	3
163	S. cerevisiae	RM	20	5	2
164	S. cerevisiae	RM	20	5	2
165	S. cerevisiae	MM	20	60	3
166	S. cerevisiae	MM	20	60	3
167	S. cerevisiae	MM	0.5	15	2
168	S. cerevisiae	MM	0.5	15	2
169	S. cerevisiae	RM	0.5	30	3
170	S. cerevisiae	RM	0.5	30	3
171	S. cerevisiae	MM	20	30	2
172	S. cerevisiae	MM	20	30	2
173	S. cerevisiae	RM	20	60	3
174	S. cerevisiae	RM	20	60	3
175	S. cerevisiae	MM	20	0	2
176	S. cerevisiae	MM	20	0	2
177	S. cerevisiae	MM	20	0	3
178	S. cerevisiae	MM	20	0	3
179	S. cerevisiae	RM	0.5	30	1
180	S. cerevisiae	RM	0.5	30	1
181	S. cerevisiae	MM	0.5	60	3
182	S. cerevisiae	MM	0.5	60	3
183	S. cerevisiae	MM	20	15	1
184	S. cerevisiae	MM	20	15	1
185	S. cerevisiae	RM	0.5	5	1
186	S. cerevisiae	RM	0.5	5	1
187	S. cerevisiae	MM	20	5	3
188	S. cerevisiae	MM	20	5	3
189	S. cerevisiae	MM	0.5	60	2
190	S. cerevisiae	MM	0.5	60	2
191	S. cerevisiae	MM	0.5	5	1
192	S. cerevisiae	MM	0.5	5	1
193	S. cerevisiae	MM	0.5	30	1
194	S. cerevisiae	MM	0.5	30	1
195	S. cerevisiae	MM	20	0	1
196	S. cerevisiae	MM	20	0	1
197	S. cerevisiae	MM	20	15	3
198	S. cerevisiae	MM	20	15	3
199	S. cerevisiae	RM	0.5	15	3
200	S. cerevisiae	RM	0.5	15	3
201	S. cerevisiae	RM	20	30	2
202	S. cerevisiae	RM	20	30	2
203	S. cerevisiae	RM	20	60	1
204	S. cerevisiae	RM	20	60	1
205	S. cerevisiae	MM	0.5	15	1
206	S. cerevisiae	MM	0.5	15	1
207	S. cerevisiae	RM	0.5	5	2
208	S. cerevisiae	RM	0.5	5	2
209	S. cerevisiae	RM	0.5	15	2
210	S. cerevisiae	RM	0.5	15	2
211	S. cerevisiae	MM	0.5	60	1
212	S. cerevisiae	MM	0.5	60	1
213	S. cerevisiae	RM	20	15	2
214	S. cerevisiae	RM	20	15	2
215	S. cerevisiae	MM	20	60	1
216	S. cerevisiae	MM	20	60	1
217	S. cerevisiae	RM	20	5	1
218	S. cerevisiae	RM	20	5	1
219	S. cerevisiae	RM	0.5	15	1
220	S. cerevisiae	RM	0.5	15	1
221	S. cerevisiae	MM	20	30	1
222	S. cerevisiae	MM	20	30	1
223	S. cerevisiae	RM	20	0	2
224	S. cerevisiae	RM	20	0	2
225	S. cerevisiae	MM	0.5	30	3
226	S. cerevisiae	MM	0.5	30	3
227	S. cerevisiae	RM	0.5	60	2
228	S. cerevisiae	RM	0.5	60	2
229	S. cerevisiae	RM	20	5	3
230	S. cerevisiae	RM	20	5	3
231	S. cerevisiae	RM	0.5	30	2
232	S. cerevisiae	RM	0.5	30	2
233	S. cerevisiae	RM	0.5	0	3
234	S. cerevisiae	RM	0.5	0	3
235	S. cerevisiae	RM	0.5	0	2
236	S. cerevisiae	RM	0.5	0	2
237	S. cerevisiae	MM	0.5	5	3
238	S. cerevisiae	MM	0.5	5	3
239	S. cerevisiae	MM	0.5	0	3
240	S. cerevisiae	MM	0.5	0	3
241	S. cerevisiae	RM	20	60	2
242	S. cerevisiae	RM	20	60	2
243	S. cerevisiae	RM	0.5	60	3
244	S. cerevisiae	RM	0.5	60	3
245	S. cerevisiae	MM	20	5	1
246	S. cerevisiae	MM	20	5	1
247	S. cerevisiae	MM	0.5	5	2
248	S. cerevisiae	MM	0.5	5	2
249	S. cerevisiae	MM	20	15	2
250	S. cerevisiae	MM	20	15	2
251	E. coli	RM	20	30	1
252	E. coli	RM	20	30	1
253	E. coli	RM	0.5	5	3
254	E. coli	RM	0.5	5	3
255	E. coli	RM	0.5	0	3
256	E. coli	RM	0.5	0	3
257	E. coli	RM	20	0	1
258	E. coli	RM	20	0	1
259	E. coli	RM	0.5	30	2
260	E. coli	RM	0.5	30	2
261	E. coli	RM	0.5	15	1
262	E. coli	RM	0.5	15	1
263	E. coli	RM	20	0	2
264	E. coli	RM	20	0	2
265	E. coli	RM	0.5	60	2
266	E. coli	RM	0.5	60	2
267	E. coli	RM	0.5	15	2
268	E. coli	RM	0.5	15	2
269	E. coli	RM	0.5	5	2
270	E. coli	RM	0.5	5	2
271	E. coli	RM	20	15	2
272	E. coli	RM	20	15	2
273	E. coli	RM	20	60	2
274	E. coli	RM	20	60	2
275	E. coli	RM	20	5	2
276	E. coli	RM	20	5	2
277	E. coli	RM	0.5	60	3
278	E. coli	RM	0.5	60	3
279	E. coli	RM	0.5	0	1
280	E. coli	RM	0.5	0	1
281	E. coli	RM	20	30	2
282	E. coli	RM	20	30	2
283	E. coli	RM	0.5	0	2
284	E. coli	RM	0.5	0	2
285	E. coli	RM	0.5	5	1
286	E. coli	RM	0.5	5	1
287	E. coli	RM	20	5	1
288	E. coli	RM	20	5	1
289	E. coli	RM	20	60	1
290	E. coli	RM	20	60	1
291	E. coli	RM	0.5	60	1
292	E. coli	RM	0.5	60	1
293	E. coli	RM	0.5	15	3
294	E. coli	RM	0.5	15	3
295	E. coli	RM	20	15	1
296	E. coli	RM	20	15	1
297	E. coli	RM	0.5	30	1
298	E. coli	RM	0.5	30	1
299	E. coli	RM	0.5	30	3
300	E. coli	RM	0.5	30	3

## Sheet: data_1
		datasetIds
ion	mz	1	2	3	4	5	6	7	8	9	10	11	12	13	14	15	16	17	18	19	20	21	22	23	24	25	26	27	28	29	30	31	32	33	34	35	36	37	38	39	40	41	42	43	44	45	46	47	48
1	59.0136	0.388734	0.422135	-0.0331267	-0.0135885	0.104242	0.128159	0.0238817	-0.0404405	0.708886	0.755437	-0.823853	-0.755612	-0.229727	-0.24711	0.307081	0.306515	0.141311	0.0966434	0.127948	0.191574	-0.0838157	-0.0916333	-0.0967421	-0.0629219	0.0651723	0.08081	0.456065	0.479225	-0.0647012	-0.00487462	-0.0435232	-0.0481977	-0.283169	-0.319919	-0.421161	-0.41039	0.51001	0.499661	0.414168	0.41496	0.174585	0.132624	-0.20284	-0.175867	0.281078	0.320807	0.226962	0.276675
2	70.0297	-0.107014	-0.293421	-0.160697	-0.027529	0.118226	-0.00863265	-0.274954	-0.204272	0.292528	0.280658	-0.117836	-0.10902	-0.174507	-0.188625	-0.0500662	-0.298932	-0.247051	-0.00332288	-0.0244178	-0.00644991	0.154784	0.256413	0.00333954	0.0177778	0.0725354	0.113863	0.161764	-0.194875	0.231386	0.06024	0.325178	-0.123894	0.00214375	-0.192898	0.356514	-0.0496793	-0.0280188	-0.158375	-0.0548717	0.0426743	-0.123301	0.119164	-0.0562674	-0.0416715	-0.157426	0.223397	0.0927421	-0.258813
3	71.0135	-0.0609123	0.0860418	0.34422	0.447656	0.119067	0.300611	-0.293849	-0.31986	0.404689	0.443306	-0.031396	0.180289	0.0857836	0.236503	-0.318266	-0.130721	-0.113888	-0.0829647	-0.0383477	0.0770325	-0.300958	-0.243506	-0.0791209	-0.00274384	-0.218769	-0.180129	0.0596796	0.0222425	-0.283734	-0.254581	0.231328	0.25485	-0.152403	-0.197699	0.219646	0.273655	-0.240445	-0.19118	-0.321358	-0.0982036	0.489602	0.614634	0.417298	0.372291	0.148155	0.0672302	-0.0540202	-0.175854
4	73.0293	-0.156046	-0.233724	0.101223	-0.126043	-0.221966	0.0199604	0.288369	0.0580365	0.26921	0.0310879	0.147423	-0.00395389	0.0698128	0.27909	-0.08278	0.021798	-0.15503	-0.0752718	-0.14992	-0.241447	0.165578	0.181669	-0.0528096	-0.144743	-0.202188	-0.136369	-0.0368395	-0.024801	0.171089	0.00210897	0.0805044	0.0868749	0.0465481	-0.0350504	-0.00246771	0.263773	-0.390389	-0.494363	-0.0174183	-0.27937	0.109523	0.103834	0.0506933	-0.0120469	-0.154109	-0.263592	-0.33119	-0.112188
5	74.0246	-0.142452	-0.224934	-0.00160957	0.115407	-0.074345	-0.123319	0.133132	0.115362	-0.171138	-0.25348	0.0987971	0.129771	-0.000786543	-0.041028	-0.0894063	-0.101869	-0.0418805	0.0222109	-0.210984	-0.17991	-0.0592547	0.00833214	-0.0392831	0.0238661	-0.206576	-0.137808	0.00555205	-0.107059	0.0706559	0.00380464	0.23907	0.113184	0.0303434	-0.100206	0.100682	0.242646	-0.148622	-0.159479	-0.0721341	-0.11796	0.00512085	0.0706512	-0.0290152	-0.0129292	-0.250704	-0.284833	-0.164719	-0.202017
6	85.0293	0.0166198	0.235419	0.438697	0.566338	0.0624883	0.0810555	-0.236543	-0.103208	0.110869	0.140428	0.0442506	-0.0651967	-0.0972405	0.0065618	-0.208748	-0.0255379	0.0558377	0.101193	-0.07772	-0.058653	-0.205889	-0.243966	0.000956746	0.0208155	-0.091068	0.00400307	-0.0162522	-0.0585867	-0.205861	-0.0891747	0.225171	0.347567	-0.187595	-0.228657	0.150487	0.220011	-0.0732353	-0.0785545	-0.21394	-0.122862	0.685049	0.697483	0.232632	0.203094	0.146712	0.00645865	-0.196481	-0.12938
7	87.0087	-0.242585	-0.0537042	0.177747	0.235025	-0.0662498	-0.114843	-0.017018	-0.0988834	-0.433319	-0.314982	0.0604785	0.0795123	-0.227614	-0.0897896	-0.174313	-0.185348	-0.118516	-0.059195	-0.206027	-0.213063	0.00643387	-0.0485795	-0.181559	-0.251863	0.00861089	-0.0125387	-0.0122076	-0.00639989	-0.142467	-0.134112	-0.0958318	-0.0504033	-0.0308807	-0.135293	0.155687	0.0516765	-0.242654	-0.164912	-0.308732	-0.186425	-0.265929	-0.199688	0.0491571	0.059413	-0.143428	-0.271741	-0.2525	-0.0806054
8	88.0402	0.0844516	0.0890608	-0.127497	-0.124926	0.196108	0.239373	-0.0809205	-0.199952	0.799946	0.72502	0.0203994	0.0205745	0.197166	0.039274	-0.120192	-0.0471198	0.010032	-0.126244	-0.0564541	0.0800547	-0.0071222	-0.158193	0.191864	0.142583	-0.132176	0.059058	-0.0922194	0.0966758	-0.0368239	-0.100687	-0.0972917	-0.227234	-0.0460265	-0.258108	0.0813721	0.089249	0.0200046	0.117168	-0.179463	-0.107231	0.0347687	0.0333276	-0.0138804	-0.187517	0.123668	0.155488	-0.106623	-0.0334223
9	89.0242	0.302719	0.276737	0.550978	0.646527	0.281095	0.329519	-0.719208	-0.881703	0.707452	0.751649	-0.166905	-0.230792	-0.119185	-0.168087	-0.0473219	-0.100062	-0.036136	0.0476546	0.0630039	0.00665809	-0.968048	-0.911085	0.129254	0.053696	0.0844202	0.0955487	0.119917	-0.010105	-0.728561	-0.692849	0.333658	0.289696	-0.397738	-0.434002	0.0756508	0.129738	-0.0712346	0.0535154	-0.350501	-0.143014	0.682536	0.782745	0.191072	0.304563	0.181095	0.216164	-0.375536	-0.236301
10	94.9805	-0.0462511	-0.0144141	-0.156069	-0.10224	-0.0296194	0.0128368	0.00712926	0.124476	-0.0607861	-0.0488783	0.0955091	0.144584	0.0194499	0.115892	-0.0539686	-0.0508968	-0.125889	-0.162273	-0.0852808	-0.11897	0.0726402	0.0284466	0.0724126	0.0666531	-0.0393148	-0.0365382	-0.0807612	-0.0165362	0.0484266	-0.00778904	-0.0600211	-0.0640747	0.0435188	0.0437388	-0.0029998	0.0247929	-0.0558679	-0.0701577	-0.0546147	-0.00374664	-0.0653431	-0.0897138	-0.0907835	-0.0264522	-0.0150388	-0.02706	-0.025065	-0.0098544
11	101.025	0.123359	0.0470285	0.488123	0.449835	-0.000660821	0.0173372	-0.282694	-0.083077	0.312086	0.165742	0.16907	0.0631234	0.0197806	0.0819655	-0.131322	-0.163934	0.123421	0.0234816	-0.10686	0.142204	-0.505831	-0.15601	-0.0785014	-0.0986172	-0.0431981	-0.127872	0.0149535	0.03131	-0.146955	-0.244943	0.338413	0.375984	-0.372303	-0.356665	0.0516774	0.0987562	-0.210018	-0.189091	-0.310022	-0.288525	0.713475	0.738971	0.129379	0.110032	-0.142852	-0.0267195	-0.263142	-0.0889499
12	102.056	-0.191664	-0.215445	-0.241013	-0.380253	-0.363276	-0.191051	0.108228	-0.219685	-0.419356	-0.471634	0.258679	0.137189	-0.0385768	-0.0717629	-0.0864706	-0.221886	-0.12307	-0.0882071	-0.0399672	-0.394183	-0.00395861	0.00350727	-0.078914	0.000443626	-0.244692	-0.29706	-0.050626	-0.0685273	-0.0283361	0.130508	-0.116309	-0.242968	0.187519	0.190708	0.275679	0.159618	-0.152549	-0.0138559	-0.142672	0.00317925	-0.430169	-0.214807	-0.352878	-0.182245	-0.235921	-0.232641	-0.179326	-0.148556
13	104.035	-0.0947186	-0.216324	0.0998789	0.0453755	-0.0599225	0.0606174	-0.134986	-0.244901	-0.236039	-0.157253	0.275455	0.149997	0.114793	-0.0518711	-0.333106	-0.499582	0.0515043	0.105975	0.0192422	0.0495931	-0.412432	-0.0824384	0.039761	-0.0174716	-0.262981	-0.105115	-0.15407	0.0242034	-0.0870454	-0.0746139	0.138503	0.280043	0.0711089	0.151874	0.35669	0.286537	-0.268774	-0.214704	-0.396642	-0.164854	0.286824	0.405953	-0.0900615	0.0755277	-0.109597	-0.0726832	-0.307475	-0.251082
14	109.029	-0.0934534	-0.01283	-0.0214904	-0.0703979	-0.097994	0.180702	0.155345	0.0270971	-0.178604	0.00982107	0.181249	-0.134399	-0.0659029	0.0807567	-0.254065	-0.095242	0.0627081	0.0432525	-0.314396	-0.128804	0.167704	0.073497	0.107454	0.00508642	-0.166222	-0.0825924	0.0120989	-0.0173543	0.121093	0.102487	-0.0557197	-0.0831214	0.275876	-0.131604	0.343302	0.110746	0.0450881	-0.0552717	-0.0477421	-0.216682	-0.210759	-0.0632536	0.186584	0.174355	-0.291797	-0.149419	-0.0978865	-0.152426
15	109.041	0.109573	0.318233	0.214575	0.141808	0.0252383	0.138965	-0.323037	-0.133352	0.563713	0.611074	0.183431	0.172078	0.0581808	0.182685	-0.110779	-0.415381	-0.0759028	-0.422579	-0.266859	-0.278951	-0.295678	-0.180996	0.014459	-0.0170543	0.078562	-0.0290785	0.102805	-0.235147	-0.231949	-0.209639	0.0952464	0.144683	-0.224693	-0.180613	0.0608101	0.0831238	-0.0193986	0.065789	-0.136404	0.0821206	0.388919	0.531951	0.0853641	-0.201442	0.15138	-0.046623	-0.1264	-0.10817
16	111.02	0.0669287	-0.0726944	0.196284	0.208478	-0.0247622	-0.0207818	0.204299	0.0903057	0.370017	0.254989	-0.0369603	0.146296	-0.0490437	0.0186168	0.133414	0.0669611	0.261824	0.304313	0.15963	-0.310705	0.162901	0.104241	0.115838	-0.22721	-0.0910896	-0.397483	-0.0173551	0.128231	0.0521503	0.0906103	0.0297324	0.30462	0.014814	-0.141456	-0.26344	0.216716	0.0523056	-0.116626	-0.0709809	-0.195357	0.213425	0.247766	0.257097	0.275124	-0.233688	-0.0938676	-0.0478998	0.0708178
17	112.04	0.340751	0.383142	0.404029	0.459773	0.406754	0.337808	-0.62694	-0.609674	0.681061	0.397256	-0.187431	-0.199989	-0.692635	-0.546719	-0.0162887	0.104153	-0.102945	-0.0561473	-0.00778598	0.0361841	-0.67679	-0.849977	-0.15967	0.0336325	-0.0681692	0.232111	0.196395	0.285507	-0.503443	-0.584299	-0.242146	-0.155273	-0.522851	-0.551461	-0.248848	-0.22938	0.103002	-0.0112705	-0.0910433	-0.0887439	-0.879876	-0.900028	0.0430347	-0.0334997	0.327763	0.29446	-0.283695	-0.120324
18	113.024	0.362918	0.349852	0.754499	0.706557	0.178011	0.134038	-0.33476	-0.321117	0.188867	0.215506	-0.012251	-0.0213545	0.0663601	0.113293	-0.171304	-0.229403	0.259691	0.18797	-0.0361211	0.0827621	-0.505407	-0.564786	0.0793795	0.0366795	-0.103934	0.0165386	0.0190791	0.0012332	-0.465139	-0.461627	0.481528	0.448963	-0.448864	-0.451336	0.223212	0.212386	-0.078103	-0.0320151	-0.283823	-0.287126	0.951194	0.956481	0.414914	0.359841	0.0759137	0.202801	-0.225654	-0.250229
19	113.035	0.2919	0.203944	0.499755	0.56027	0.149246	0.0473858	-0.175504	-0.156139	0.174769	0.166236	0.177765	0.0254069	-0.126214	0.0288517	-0.0828337	-0.0927017	0.0953464	0.0900296	-0.143685	-0.254121	-0.261431	-0.430859	0.0255174	-0.283643	-0.154912	0.0489258	0.0802047	-0.0306153	-0.084058	-0.173567	0.389676	0.114662	-0.426763	-0.431933	0.0380111	-0.0386183	-0.204802	-0.0985183	-0.184224	-0.00592996	0.565095	0.652415	0.0141955	0.200681	-0.139965	-0.274209	-0.274864	-0.140894
20	114.056	0.0359967	-0.109364	0.0705058	0.110154	-0.106753	-0.0821184	0.146792	0.0234258	-0.196446	0.00482526	0.1816	0.100113	-0.0261126	0.00946446	-0.245362	-0.104858	-0.0506089	-0.215255	-0.336258	-0.195833	-0.0193127	0.094226	0.0217026	-0.00239194	-0.1091	-0.112006	-0.0628069	-0.0924671	-0.119795	-0.0175623	0.0693394	0.112957	-0.0237522	0.0453127	0.12784	0.238862	-0.101715	-0.234582	-0.226787	-0.174017	-0.0137409	-0.0181	-0.279036	-0.188433	-0.220892	-0.341369	-0.401569	-0.369141
21	115.004	-0.567726	-0.331467	-0.0272397	-0.448191	-0.160661	-0.121488	0.201495	0.124985	-0.513381	-0.23201	0.139669	-0.0147155	0.0221703	-0.0725091	-0.140803	-0.163421	-0.168364	0.046852	-0.019954	-0.237804	0.362322	0.197291	-0.389223	-0.169538	-0.0132158	-0.0221792	-0.0993465	-0.0379241	0.104093	0.314511	-0.0736108	-0.142617	0.124516	0.226372	0.17324	0.134683	-0.238671	-0.319232	0.0797951	-0.324511	-0.220051	-0.277375	-0.302845	-0.147176	-0.303424	-0.395239	-0.0347717	-0.166266
22	116.072	0.340037	0.385722	0.594064	0.632858	0.31439	0.289555	-0.380108	-0.299542	0.520263	0.627046	-0.052315	-0.0368744	-0.0836383	0.0457409	-0.19361	-0.155797	0.161914	0.206355	0.103074	0.0917851	-0.631737	-0.588414	0.128847	0.156001	0.00369181	0.0260543	-0.0115438	-0.0108625	-0.564259	-0.594312	0.361727	0.347387	-0.369587	-0.435797	0.187014	0.195444	0.0382498	0.090519	-0.168499	-0.20848	0.847782	0.887998	0.277601	0.244008	0.15526	0.302885	-0.132919	-0.0589411
23	117.019	-0.117804	0.080179	0.174097	0.115221	0.114489	0.0545767	0.293361	0.429615	0.496601	0.423808	0.0352996	0.174088	0.295391	0.321305	-0.0140953	0.0702197	-0.199764	-0.10942	-0.0152075	-0.160362	0.242373	0.344351	0.0445159	0.00401142	-0.104221	-0.097475	-0.0117303	-0.168372	0.124153	0.208246	0.0754439	0.240319	0.0421188	-0.0948323	0.0136919	0.0711676	-0.347806	-0.195857	-0.0549197	-0.121704	0.494107	0.361421	-0.0586413	-0.0267932	-0.272107	-0.226898	-0.123811	-0.0798783
24	118.051	-0.0234856	0.0853151	0.340393	0.316207	-0.00420233	0.0750954	-0.170345	-0.301565	0.0772122	0.10223	0.161997	0.221573	-0.052291	-0.0261948	-0.352509	-0.243077	-0.0698637	-0.0511416	-0.0853019	-0.012216	-0.345095	-0.24826	0.126978	0.158411	-0.147861	-0.0821603	-0.107097	-0.0911686	-0.306427	-0.256052	0.238461	0.21766	-0.207627	-0.151415	0.228647	0.264016	-0.0777948	-0.0158283	-0.200002	-0.141051	0.493602	0.564059	-0.0418594	0.00410587	-0.0401414	0.0109087	-0.15201	-0.136402
25	118.981	0.471795	0.448403	0.703353	0.795886	0.283217	0.288025	-0.615978	-0.38352	0.356575	0.394069	-0.0257739	0.0240468	0.0603837	0.376458	-0.416614	-0.20169	0.230305	0.217493	0.261744	0.247773	-0.78131	-0.924661	0.200936	0.241068	0.00823278	0.085363	0.00521523	-0.00793412	-0.683072	-0.590604	0.367433	0.434218	-0.458786	-0.481669	0.199398	0.225464	-0.0647256	-0.0286186	-0.324825	-0.216822	1.02414	1.03447	0.458598	0.513549	0.305205	0.395794	-0.170209	-0.141111
26	119.017	-0.291542	-0.441752	0.016203	0.00704228	-0.245248	-0.330328	0.21405	0.0645387	-0.636634	-0.695733	-0.049094	-0.187294	-0.157123	-0.433958	0.114736	0.0522246	0.0638794	0.0800484	-0.272235	-0.294679	0.0965999	0.218736	-0.356062	-0.368801	-0.205952	-0.309003	0.0888744	0.0509724	0.216379	0.276323	0.129924	0.192537	0.125713	-0.0808841	0.11603	0.236522	-0.223494	-0.06845	-0.0309847	-0.0122899	-0.351405	-0.116405	0.0525822	0.0437772	-0.39732	-0.664817	-0.155074	-0.224392
27	119.051	-0.122847	-0.0380939	-0.0585417	0.0241592	-0.12889	-0.0313867	0.02135	-0.0032545	-0.0191877	0.129489	0.0238479	0.0661194	-0.0445282	0.13393	-0.0450953	-0.0548257	-0.0771955	-0.135832	-0.22954	-0.138676	0.0785432	0.0131786	-0.0443703	0.00189454	-0.113658	-0.169827	-0.131113	0.0130636	-0.051279	0.055461	-0.166731	-0.0852456	0.0480217	0.0474971	0.173825	0.190349	-0.117679	-0.218812	-0.27773	-0.202471	-0.0118717	-0.147164	-0.0380177	-0.0597447	-0.174704	-0.0331187	-0.0960868	-0.0800682
28	120.996	0.943847	0.6874	0.817081	0.618546	-0.0507192	0.0431337	-0.218575	-0.217986	-0.0248276	-0.17483	-0.614628	-0.563602	-0.278468	-0.41137	0.218901	0.24183	0.530895	0.862703	-0.180008	-0.119623	-0.413823	-0.322575	-0.272049	-0.260999	-0.179728	-0.146326	0.265891	0.437375	-0.18312	-0.0591634	0.463235	0.443607	-0.415054	-0.661329	-0.0889476	0.0577074	0.200978	0.151061	0.120845	0.165658	0.575042	0.344771	-0.0214684	0.0179016	-0.100492	-0.306447	-0.0425079	-0.114241
29	121.03	0.473214	0.526793	0.0106001	0.116795	0.0882456	0.122501	0.0891723	0.160382	-0.353276	-0.338792	-0.0218018	0.0345495	-0.0320941	0.0326242	-0.0624454	-0.045391	-0.00998455	0.0458141	-0.373913	-0.325359	0.0824178	0.112317	-0.180068	-0.199171	0.12736	-0.0611319	-0.105536	-0.0748909	0.0163198	0.0117465	-0.117081	-0.0576169	0.318589	0.329151	0.0739001	0.113511	-0.283712	-0.322603	-0.283146	-0.339985	-0.10365	-0.142075	-0.0131455	0.00993486	-0.423959	-0.378187	-0.343891	-0.341438
30	124.007	-0.17121	-0.139252	-0.195633	-0.19857	-0.167676	-0.0690133	-0.00403735	-0.145088	-0.419481	-0.449029	0.223382	0.228159	0.022981	0.062372	-0.167344	-0.141195	-0.159966	-0.169276	-0.342584	-0.223117	0.0594724	0.183991	0.166639	0.231553	-0.414311	-0.394814	-0.0776395	-0.0733231	-0.0389479	0.0159833	0.0165006	0.0312493	-0.000319232	-0.0310127	0.31521	0.275881	-0.0559355	-0.0240008	-0.108903	-0.0403756	0.0277179	0.00188397	-0.362502	-0.318427	-0.320704	-0.309921	-0.0441054	-0.0487782
31	125.035	0.110511	0.185948	0.121139	0.0633937	0.167769	-0.141633	0.102684	-0.0147435	0.341722	0.526062	0.162027	0.114277	0.156766	0.194727	-0.0209391	-0.0907811	0.205329	0.0603343	0.0320878	-0.122455	0.10156	0.0437371	-0.0161165	0.021054	-0.125825	-0.158456	-0.0715419	0.0219808	-0.0615425	-0.025909	-0.0945525	0.161639	0.0431968	-0.110677	0.0196636	0.112293	-0.0318682	-0.0497151	0.0126185	-0.237208	0.428818	0.387696	-0.0223977	0.15614	-0.195597	-0.121318	0.00881262	-0.0308101
32	126.056	-0.148003	-0.0834333	0.118752	0.243908	-0.148111	-0.0825793	0.105539	0.319446	0.120632	0.114953	-0.0300637	-0.0227629	-0.00830337	0.216074	-0.0684314	-0.0757069	-0.161722	0.0802828	-0.228268	-0.144642	0.303655	0.167292	0.0477668	-0.229029	0.146382	0.130374	-0.00613588	-0.0994478	0.170109	0.0760271	-0.229278	-0.160176	0.117893	-0.0818669	-0.0595329	0.0616207	-0.23066	-0.111982	-0.123803	-0.164151	-0.0550699	0.0281152	-0.231263	0.0532286	-0.267541	-0.368828	-0.203789	-0.169534
33	127.051	0.273418	0.218228	0.291866	0.281378	0.228263	0.255279	-0.110331	-0.315941	0.292564	0.274017	0.113636	0.100102	0.0579965	0.0310103	-0.242532	-0.149608	-0.00598643	-0.156254	-0.0736656	0.0490258	-0.324334	-0.217374	0.160337	0.115645	-0.095846	-0.0155451	0.0622518	0.0237263	-0.295146	-0.223068	0.182565	0.179044	-0.232996	-0.199795	0.12523	0.0329174	-0.000249389	0.0874735	-0.132951	-0.00234801	0.4155	0.513423	0.00293109	-0.105903	0.0377217	0.173587	-0.0266901	-0.0357388
34	128.035	0.0662123	0.067585	0.617654	0.625466	0.0489862	-0.000560634	-0.615638	-0.724393	0.496549	0.498928	0.124256	0.0948883	-0.0818196	-0.0625631	-0.0858098	-0.0514033	-0.0824214	-0.0241533	0.264262	0.29398	-0.898346	-0.841012	-0.0388492	0.00247554	-0.207001	-0.189907	-0.052617	-0.0466777	-0.721933	-0.683713	0.323139	0.339951	-0.119729	-0.142162	0.168391	0.18354	-0.209639	-0.132195	-0.22582	-0.196061	0.844833	0.893066	-0.157245	-0.169359	-0.132547	-0.179985	-0.283839	-0.254286
35	129.019	-0.212042	-0.180128	-0.167704	-0.0449447	-0.0334895	-0.136975	0.108308	0.247147	-0.270302	-0.240147	0.0113432	-0.0659814	-0.101987	0.0844619	-0.0220952	0.067874	0.0380717	-0.0723686	-0.125869	-0.220682	0.263029	0.174079	-0.226187	-0.189838	0.0352009	0.00930615	-0.17189	-0.108742	0.0875653	0.117483	0.0217708	0.0621615	0.074445	0.0366539	0.080913	0.137379	0.120936	-0.149094	-0.165536	-0.20002	-0.112137	0.0895562	-0.0568334	-0.0400294	-0.282593	-0.235452	-0.112329	-0.0920299
36	129.056	-0.389047	-0.384338	-0.0561788	0.0111471	-0.139393	-0.193111	0.00101398	-0.0255705	-0.438804	-0.349056	0.130216	0.113423	-0.148774	-0.0758638	-0.16853	-0.217167	-0.0708879	-0.0811866	-0.236444	-0.174598	0.0551408	0.00353337	-0.100571	-0.108352	-0.104868	-0.15674	-0.0555751	-0.0597546	0.0568779	0.0407083	0.053778	0.147069	0.0605526	0.10092	0.220716	0.213949	-0.260704	-0.291166	-0.117357	-0.141613	-0.214232	-0.100448	0.0585838	0.0312263	-0.289042	-0.28815	-0.178458	-0.124466
37	130.051	-0.395461	-0.271922	-0.154205	-0.121462	-0.135935	-0.19061	-0.0404041	0.0668037	-0.288111	-0.213704	0.112131	0.103492	-0.202389	-0.00526158	-0.198613	-0.108614	-0.0603499	-0.0336951	-0.191628	-0.146819	0.133652	0.0581206	-0.0632983	0.0467406	-0.105944	-0.146857	-0.0455796	-0.111643	0.0257125	0.00827227	0.0628404	0.0704132	0.0811365	0.0230246	0.190092	0.236652	-0.0567638	-0.118661	-0.043114	-0.023139	-0.116945	-0.107101	0.100051	0.113642	-0.206108	-0.102736	-0.142536	-0.0195624
38	130.087	0.29352	0.352367	0.548579	0.596363	0.24943	0.285422	-0.376514	-0.326239	0.555472	0.617075	-0.067733	-0.0347516	-0.0181487	0.0649169	-0.2257	-0.185831	0.156765	0.137764	0.03311	0.0793314	-0.566927	-0.60703	0.133394	0.151083	-0.0817642	-0.0219239	0.0265785	0.0287766	-0.54053	-0.484146	0.333728	0.365396	-0.366776	-0.401976	0.23658	0.249245	0.0833331	0.0659195	-0.187677	-0.157033	0.836554	0.862406	0.302704	0.309174	0.197385	0.284119	-0.161306	-0.0829383
39	131.046	-0.408204	-0.441636	-0.0959309	0.209069	-0.221501	-0.37373	0.188526	-0.0199868	-0.788435	-0.720154	0.243487	0.0343013	-0.313991	-0.374401	-0.0181235	-0.0186586	0.080039	0.274132	-0.289383	-0.244781	0.171104	0.168153	-0.289291	-0.346273	-0.187258	-0.160526	-0.138362	-0.19039	0.165559	0.0832295	0.222886	0.253575	0.0237328	-0.0290472	0.0632869	0.280586	-0.0946632	-0.223964	-0.117861	-0.228375	-0.0264227	0.109706	0.209018	0.257665	-0.332983	-0.410095	-0.141199	-0.352071
40	132.03	-0.258687	-0.335269	-0.41884	-0.440805	-0.169877	-0.246847	0.291803	0.0408374	-0.265499	-0.402207	0.270196	0.238995	0.306466	0.217624	-0.10796	-0.137293	0.207696	0.187851	-0.0890492	-0.0992991	0.249527	0.355235	0.0127678	-0.00151698	-0.277189	-0.304376	-0.118879	-0.142287	0.239052	0.274288	0.0359685	-0.142212	0.215902	0.156057	0.222325	0.19931	-0.0608087	-0.0215318	-0.126466	-0.0867435	-0.0218614	0.168562	-0.233022	-0.154877	-0.255687	-0.30986	-0.0054336	-0.0822056
41	133.014	-0.412322	-0.549162	-0.194475	-0.0846851	-0.289176	-0.304405	-0.224617	-0.21214	-0.487569	-0.461576	-0.0493951	0.00529534	-0.418219	-0.385709	0.0818424	0.204413	-0.472926	-0.276736	-0.400507	-0.460672	-0.0254295	-0.00610963	-0.421825	-0.379469	-0.243584	-0.42418	0.0627258	-0.0254165	-0.191493	-0.233559	-0.228068	-0.121737	0.20342	0.171589	0.0662077	0.208584	-0.429031	-0.410943	-0.255939	-0.517847	-0.228986	-0.108114	-0.534481	-0.403111	-0.764966	-0.790278	-0.276919	-0.505072
42	133.05	-0.418498	-0.435932	-0.160545	-0.137239	-0.300345	-0.294719	0.19174	-0.071624	-0.452939	-0.521434	0.160297	0.0911803	-0.0638258	-0.244394	-0.158637	-0.109734	-0.106438	-0.137947	-0.269621	-0.253886	0.102271	0.211301	-0.226767	-0.201583	-0.10576	-0.134306	-0.0889218	-0.104537	0.217782	0.274558	0.0519576	0.0635938	0.130141	0.10894	0.199136	0.18377	-0.335872	-0.241558	-0.133697	-0.0849679	-0.485844	-0.419254	-0.0188075	-0.0660528	-0.387966	-0.461267	-0.181545	-0.304676
43	135.03	0.0973279	0.200466	0.0515701	0.126557	0.170265	0.000927484	0.503833	0.410759	1.20823	1.1993	0.205998	0.0205596	0.660528	0.701641	0.165327	0.0167927	0.403417	0.352965	0.326477	0.183411	0.378801	0.311579	0.00401255	-0.102081	-0.282039	-0.100835	-0.059052	-0.340256	0.446667	0.388833	0.204103	0.195632	0.000158892	0.0280356	0.152067	0.115244	0.243657	0.394672	0.213961	0.29988	0.736645	0.74546	0.424386	0.583629	0.238946	0.462719	0.388261	0.252754
44	135.045	-0.147581	-0.134651	0.0408975	0.108828	0.0148213	0.00307004	-0.0145949	0.0934063	-0.281951	-0.171313	0.0729817	0.0494337	-0.184205	-0.0499575	-0.0479705	-0.0674028	0.0136193	-0.0427506	-0.171294	-0.225592	0.143448	0.0554585	0.00909346	-0.0528854	-0.224844	-0.236628	-0.0447569	-0.0812153	-0.0340328	-0.0652735	-0.0791042	0.0471296	0.157486	0.0959747	0.232039	0.260604	-0.189336	-0.233204	-0.131399	-0.152743	0.0799124	-0.00803441	0.133713	0.192593	-0.205706	-0.0328585	0.0546024	0.124816
45	138.067	-0.419725	-0.393764	-0.0647818	0.0144621	-0.282021	-0.24028	0.107516	0.348215	-0.587067	-0.484706	0.0842809	0.103971	-0.164688	0.032702	-0.194294	-0.141623	0.0201567	0.0588935	-0.315173	-0.252243	0.166154	0.0646903	-0.0931371	-0.0473784	-0.218887	-0.17371	-0.0889	-0.0817144	0.0588738	0.124843	0.216605	0.279312	-0.042513	-0.0667161	0.268697	0.320696	-0.129463	-0.177916	-0.0978534	-0.111035	0.032563	0.0775893	0.104177	0.136476	-0.392449	-0.245366	-0.211184	-0.0231738
46	143.108	-0.147567	-0.0741551	-0.190654	-0.0381949	-0.0901877	0.00322678	-0.248095	-0.135898	-0.407869	-0.311153	-0.253545	-0.304453	-0.267361	-0.238371	0.0350892	0.0868779	-0.0552876	-0.077832	0.00192981	-0.0642496	-0.0844069	-0.254331	0.109128	0.0482139	0.0823095	0.158267	-0.0728579	-0.178057	-0.143228	-0.039677	-0.430082	-0.397201	0.737578	0.683656	0.152461	0.194039	0.0402997	0.0304993	-0.209771	-0.149114	0.326182	0.215249	-0.268369	-0.281572	-0.127403	-0.11598	-0.129164	-0.027049
47	144.067	-0.191229	-0.102831	0.102675	0.10771	0.174993	0.0547089	0.108334	0.29553	0.00919293	0.0491286	-0.0938725	-0.268968	0.15942	0.278996	-0.0329833	-0.100762	0.289818	0.199897	-0.050988	-0.115941	0.0386196	0.0970914	-0.154024	-0.0190146	-0.0388365	0.0759671	0.140698	-0.0761943	0.0193958	-0.119199	0.0696982	0.20777	0.143028	-0.0750071	0.199878	0.132304	0.0109297	-0.0316565	-0.0661901	0.0342072	0.0981917	0.250775	-0.200924	-0.227946	-0.195458	-0.18429	0.00765876	-0.0192553
48	145.014	-0.414345	-0.278183	0.1337	0.169805	-0.266208	-0.13924	0.109798	0.0524563	-0.27554	-0.462185	0.0634656	0.0675264	-0.409128	-0.242883	-0.205258	-0.110315	-0.0687282	0.00849478	-0.076823	-0.495579	0.0964485	0.186008	-0.196489	-0.298438	-0.150165	-0.179191	-0.0556994	0.0526527	0.0373763	-0.165589	0.168272	0.271614	0.0718962	-0.107182	0.341672	0.0874233	-0.438269	-0.129606	-0.336134	-0.231296	0.185316	0.433921	0.0660093	0.0675196	-0.379643	-0.638106	-0.36635	-0.282407
49	145.062	0.136229	0.181932	0.295231	0.311713	0.180722	0.24737	-0.178888	-0.317019	0.306265	0.277128	0.0912605	0.11976	0.0461598	0.00930168	-0.312196	-0.222436	-0.0139513	-0.0310029	0.0948685	0.173071	-0.352452	-0.292967	0.184934	0.214026	-0.0618337	-0.0177957	0.0220681	0.0521722	-0.274822	-0.239116	0.259528	0.222926	-0.281658	-0.241163	0.112007	0.146469	0.0222081	0.082412	-0.07306	-0.00878605	0.514635	0.571837	0.0155627	-0.00464853	0.144705	0.182575	-0.0409859	-0.0403875
50	145.098	0.247391	0.409675	0.743656	0.710622	0.212523	0.36084	-0.681657	-0.622877	0.605613	0.644717	0.320883	0.348643	0.095873	0.172566	-0.445162	-0.344631	-0.00691749	0.00583638	-0.0380341	0.162455	-0.902004	-0.859643	0.0211219	0.220553	-0.0291993	0.104398	-0.20749	-0.103256	-0.773157	-0.642723	0.43401	0.421317	-0.589627	-0.422363	0.0565704	0.0888989	-0.251423	-0.0162805	-0.43268	-0.326298	0.957839	1.02144	0.18959	0.230502	0.139582	0.319802	-0.314762	-0.23305
51	146.046	-0.32203	-0.353321	-0.323796	-0.338368	-0.251466	-0.240929	0.086342	-0.195684	-0.598425	-0.688971	0.118059	0.0876588	-0.122975	-0.2775	-0.127041	-0.140133	-0.176687	-0.185474	-0.418111	-0.410345	-0.0505751	0.0926777	-0.102325	-0.0785104	-0.225054	-0.252186	-0.0399123	-0.0601192	-0.0067827	0.0566559	-0.0593611	-0.0625545	0.106931	0.0938781	0.263841	0.264456	-0.283109	-0.184043	-0.196677	-0.181188	-0.509047	-0.40158	-0.325367	-0.344232	-0.436466	-0.532291	-0.2143	-0.303536
52	147.03	-0.384254	-0.353757	-0.183645	-0.0662441	-0.100655	-0.190553	0.215785	0.218396	-0.502225	-0.555943	-0.022766	-0.0199529	-0.0316084	-0.0450588	0.113772	0.062761	-0.0418045	-0.0454025	-0.0761343	-0.100099	0.194353	0.270364	-0.144107	-0.150699	-0.152541	-0.192183	-0.0059414	-0.017305	0.202206	0.218635	0.0525076	0.0883804	0.128574	0.0631039	0.0997229	0.100838	-0.194696	-0.0982488	-0.0123706	-0.0390936	-0.12914	-0.0746034	-0.00692769	-0.0333575	-0.336351	-0.469819	-0.102923	-0.124162
53	147.066	-0.26798	-0.220359	0.15776	0.20063	-0.250285	-0.0101738	-0.176814	-0.162365	0.135649	0.102672	0.686	0.502188	0.0747139	0.0943101	-0.40472	-0.229821	-0.339518	-0.315938	-0.2561	-0.222885	-0.102666	-0.276547	-0.00374198	0.0194845	-0.101394	-0.0101394	-0.268908	-0.266115	-0.086326	0.00104235	0.1033	0.135488	-0.0729173	-0.118233	-0.0888775	-0.251859	-0.306009	-0.208721	-0.372754	-0.397586	0.126482	0.257679	-0.469305	-0.551281	-0.278984	-0.0879363	-0.410477	-0.297923
54	148.044	0.175127	0.208082	0.30835	0.278334	0.0685651	0.185076	-0.397254	-0.576735	-1.56086	-1.60359	0.0249469	-0.00308069	-0.846805	-0.785917	-0.202706	-0.144897	-0.0584128	-0.0319783	-0.0388349	0.0126669	-0.620273	-0.627056	0.0778258	0.158245	-0.101946	-0.00848616	-0.0075605	0.00682132	-0.576957	-0.428498	0.0892692	0.117852	-0.297611	-0.265326	0.262035	0.120001	0.0656055	0.0931451	-0.122694	-0.0780683	-0.842221	-0.749245	0.0830379	0.181772	0.0372435	0.109083	-0.104426	-0.00442668
55	149.009	-0.0265481	-0.0510361	0.325572	0.250748	-0.0319554	0.185373	0.103343	-0.214568	-0.44399	-0.236293	0.0899659	-0.0944075	-0.443688	-0.426478	-0.00586794	-0.0293452	0.343064	0.372259	0.0689449	0.111605	0.00371508	-0.00423863	-0.0849461	-0.171863	-0.272595	-0.141124	-0.106663	0.0228467	-0.239291	-0.0854745	0.390073	0.221604	-0.100861	-0.297939	0.293616	0.161109	0.0760813	-0.118117	0.121077	-0.289711	0.142353	0.0854369	0.472719	0.376857	0.00879144	0.0185581	0.0465879	0.0663256
56	149.046	-0.0385117	0.0203456	0.119576	0.300732	-0.0201496	-0.113433	-0.184285	-0.0537735	-0.218871	-0.289943	0.0346384	0.101665	-0.258925	-0.0804778	-0.175614	-0.070231	0.0346679	-0.0243154	-0.0170526	-0.177013	-0.117832	-0.0561615	0.000989079	-0.135598	-0.172729	-0.0476332	-0.104969	0.0133169	-0.250863	-0.238822	0.335516	0.251674	-0.0487831	-0.322805	0.168998	0.197554	-0.279239	-0.0706764	-0.193795	0.0423805	0.00632197	0.0406102	0.0162951	0.0242592	-0.137259	-0.0598142	-0.21572	-0.187194
57	150.042	0.0512715	-0.324115	-0.121928	0.305995	-0.218681	-0.169733	0.227013	0.0698603	-0.191019	-0.500734	0.33068	-0.0465915	0.0539174	0.0631558	-0.358072	-0.261303	0.204391	-0.232907	-0.25909	-0.0593111	0.03176	-0.0502664	-0.0799559	0.0914836	0.139135	0.121679	-0.070159	-0.16598	0.0983089	0.0964368	-0.0561925	0.115649	-0.0219836	0.072665	0.140162	0.0349236	-0.174118	-0.198584	-0.272955	-0.202321	-0.232009	-0.016195	-0.00847731	-0.0860063	-0.237952	-0.276628	-0.130437	-0.0956507
58	151.026	-0.767046	-0.353823	-0.171136	-0.182528	0.147874	-0.050633	0.105439	-0.117997	-0.456639	-0.410427	0.222968	0.0730953	0.0421857	-0.0516456	-0.124611	0.117285	0.130976	-0.171364	-0.0586234	-0.0119556	0.191239	-0.0342588	-0.260805	-0.0144723	0.0764268	-0.00324136	-0.317661	-0.172845	-0.00750222	0.0604631	-0.235393	0.0770642	0.168711	0.167881	-0.129928	0.167943	-0.168785	-0.0989883	-0.050192	-0.0243468	-0.36403	-0.5194	-0.37227	-0.241276	-0.0348644	-0.0962312	-0.386417	-0.243678
59	152.002	-0.501421	-0.54292	-0.231679	-0.167667	-0.40099	-0.321242	0.29337	0.196935	-0.755203	-0.619718	0.287536	0.205177	-0.148386	-0.0655075	-0.114986	-0.108382	-0.0929419	-0.178737	-0.394696	-0.261061	0.358078	0.31795	-0.205287	-0.12174	-0.164345	-0.241845	-0.177522	-0.195678	0.197723	0.291177	0.00370363	0.106142	0.091086	0.0778559	0.177165	0.201082	-0.24074	-0.322755	-0.0591661	-0.0999042	-0.394	-0.399056	0.00370003	-0.0307352	-0.510096	-0.408643	-0.224917	-0.229077
60	152.083	-0.415966	-0.306703	-0.0911061	-0.0248088	-0.412254	-0.222784	0.0707794	0.208529	-0.478425	-0.301484	0.0210172	0.0623873	-0.186325	0.030073	-0.246401	-0.124605	-0.00721468	-0.193442	-0.242983	-0.212377	0.185699	0.04194	-0.1872	-0.196449	-0.221308	-0.0318655	-0.0414325	-0.0865164	0.0424003	0.0633401	0.0554354	0.280833	-0.112581	0.0271683	0.308544	0.254591	-0.206187	-0.175722	-0.0281406	-0.0644827	-0.132927	0.00598692	0.0047232	-0.052158	-0.415717	-0.296403	-0.215838	-0.0270422
61	152.986	-0.361875	-0.542045	-0.164852	0.0928478	-0.420293	-0.432448	0.285757	0.24535	-0.538039	-0.646558	0.253508	0.169853	-0.136075	-0.180676	0.0150453	-0.116957	0.130648	0.384458	0.00258184	-0.237189	0.715458	0.609317	-0.301087	-0.183499	-0.19735	-0.240135	-0.0131272	-0.137385	0.337534	0.338633	0.0698753	0.266463	0.0874904	-0.0779622	0.149504	0.0317175	-0.30887	-0.225895	-0.138349	-0.126607	-0.0719485	0.0117614	0.057441	-0.0584638	-0.442136	-0.563817	-0.172414	-0.132514
62	153.018	-0.00455453	0.00883203	0.38146	0.349772	-0.102907	0.000345334	-0.267709	-0.256551	-0.152239	-0.0662906	0.128147	-0.00303819	0.205922	0.203066	-0.0331479	-0.24171	0.0606128	0.154608	0.0594468	0.0208152	-0.17508	-0.256862	0.0991553	0.0340342	-0.243462	0.03511	-0.0343889	0.0357913	-0.190948	-0.12178	0.157432	0.137757	-0.0681425	-0.0878057	0.156501	0.13841	-0.0821821	-0.0026974	-0.00384664	-0.0878855	0.412893	0.548275	0.166932	0.163778	-0.0646308	-0.139862	-0.0928036	-0.00812298
63	154.062	0.079987	0.168115	0.509839	0.511658	0.0468966	0.24969	-0.454765	-0.46414	0.264631	0.356484	0.416417	0.454318	0.00390955	0.0639312	-0.481925	-0.355046	-0.140643	-0.159809	-0.0465158	0.171281	-0.688728	-0.582406	0.15937	0.287205	-0.0172656	0.0619531	-0.299072	-0.242761	-0.525711	-0.465045	0.318556	0.31408	-0.367125	-0.267971	0.113194	0.0368716	-0.268294	-0.156965	-0.41423	-0.324689	0.634834	0.755323	0.0168656	-0.00951731	0.0327761	0.2515	-0.33044	-0.230382
64	154.976	0.0600291	0.00604664	0.442754	0.200873	0.134373	0.255739	0.065649	0.247228	-0.0629405	0.278683	0.352244	0.0685682	0.208019	0.237274	-0.492124	-0.168725	0.270858	0.362633	0.205055	0.305552	0.234764	0.156006	-0.132825	0.194217	0.0986395	-0.109792	0.195036	-0.100326	-0.254894	0.329996	0.160738	0.491988	0.107106	-0.128334	-0.307598	0.252329	-0.136736	0.0160971	0.293524	0.104234	0.804817	0.718442	0.33423	0.0791631	-0.0533912	0.0177234	-0.226307	-0.113064
65	155.01	-0.275159	0.0380607	0.153778	0.419819	0.230406	0.0736859	-0.104539	-0.313851	-0.399622	-0.00421896	0.104016	0.0759622	-0.124338	0.0631846	-0.091461	-0.0862461	0.0791495	0.0956328	-0.113139	-0.131276	-0.133823	0.0693036	-0.241954	0.0062409	-0.0602699	-0.131375	-0.0121304	-0.142775	-0.0168023	-0.231069	0.0681324	0.228597	0.0920112	-0.123395	0.211264	0.0887969	-0.0917471	0.0929616	-0.00389297	0.0418053	0.277631	0.12354	0.0463207	0.233655	-0.0588867	-0.128232	-0.461824	-0.184454
66	157.026	-0.278309	0.00673056	-0.048336	-0.170533	0.0372781	-0.209662	0.196662	0.320084	0.444493	0.455114	-0.047694	0.0030034	0.169268	-0.147351	0.00436341	0.111277	-0.043061	-0.227656	-0.243726	0.0185354	0.201145	0.141806	0.0880565	-0.0963138	0.104417	-0.0379672	0.0965923	0.124903	-0.0589315	0.183454	-0.202034	-0.067851	0.0266067	-0.0341672	-0.200543	-0.203846	-0.0122438	-0.0764376	-0.0251208	0.210634	-0.0904595	-0.197842	-0.160267	-0.0193322	0.0775212	-0.116943	-0.120912	-0.0865748
67	158.06	0.25997	0.272782	0.35834	0.324981	0.140307	0.203388	-0.294449	-0.364049	0.613728	0.57748	0.0550278	-0.0715763	0.130349	0.09722	-0.126979	-0.0549651	-0.052813	-0.0830986	-0.0303257	0.107618	-0.492761	-0.4503	-0.0766333	0.0265094	-0.0380423	0.0595605	0.00799505	-0.094176	-0.350214	-0.261968	0.241844	0.142164	-0.432951	-0.371989	0.063244	0.173585	-0.158871	-0.0889887	-0.203449	-0.229182	0.538374	0.438675	0.183488	0.092798	0.0487703	0.0325362	-0.140471	-0.167616
68	159.03	-0.302102	-0.320985	-0.0840322	0.0270235	-0.095216	-0.108489	0.120477	0.190502	-0.272846	-0.267917	0.0275556	0.0801769	-0.130723	0.0902094	-0.0919921	-0.0988444	-0.00335655	-0.0594013	-0.220365	-0.139185	0.156753	0.145673	-0.251296	-0.0876612	-0.117209	-0.163683	-0.0816229	0.00349352	0.132992	0.145189	0.162805	0.112642	0.0185548	0.0516185	0.219415	0.170142	-0.113221	-0.223502	-0.0984325	-0.0843809	0.0869284	0.0402201	0.0630947	0.00777236	-0.456864	-0.302876	-0.177515	-0.199732
69	159.045	-0.346048	-0.267045	-0.354987	-0.175507	-0.39265	-0.340279	-0.0095931	0.0458923	-0.542919	-0.42728	0.282583	0.182124	0.101634	0.156992	-0.122159	-0.210305	0.0784898	0.014791	-0.393874	-0.382328	0.257313	0.242379	-0.181512	-0.200703	-0.247255	-0.194856	-0.230893	-0.116664	0.0214288	0.111894	0.0282384	-0.0150845	0.131696	0.0608355	0.339017	0.151122	-0.3802	-0.336261	-0.307898	-0.247399	-0.170988	-0.164007	0.0664299	-0.028247	-0.423915	-0.367337	-0.199752	-0.177032
70	159.078	-0.165575	-0.296464	-0.0974347	-0.0758911	-0.106208	-0.0549878	0.224022	-0.0507003	-0.104459	-0.0997977	0.247444	0.0938117	0.0698251	0.0455018	-0.159193	-0.106318	-0.123418	-0.396236	-0.167231	-0.0884821	-0.0108589	0.284404	-0.131524	-0.0293254	-0.0483073	-0.036053	-0.0692155	-0.0234437	0.178906	0.204673	-0.0288292	0.0474818	0.0304382	-0.0242359	0.0137965	0.0457141	-0.181695	-0.192574	-0.161966	-0.176515	-0.176528	-0.163402	-0.19566	-0.0541573	-0.253242	-0.137664	-0.192908	0.0017874
71	160.062	0.419125	0.49729	-0.749725	-0.660371	0.188974	0.176788	0.103868	0.0776922	-0.0703786	-0.196565	-0.392655	-0.456795	-0.195362	-0.200728	0.162387	0.243054	-0.81696	-0.73737	-0.202086	-0.176081	-0.188351	-0.15734	0.0161245	0.106034	0.0777841	0.202349	0.366395	0.298234	0.0219865	0.108552	-0.672163	-0.509548	0.0435455	0.0951124	-0.385139	-0.480759	0.435876	0.422553	0.254407	0.263918	-0.75079	-0.793781	-0.848768	-0.910948	0.23106	0.208093	0.128933	0.148208
72	163.04	-0.0970746	-0.0789742	-0.0239592	0.12432	-0.0442466	-0.0447952	-0.0411823	0.0287478	-0.119895	-0.169541	0.219139	0.0774374	-0.0973172	-0.00176243	-0.0783026	-0.0267435	0.0275104	0.0579419	0.0244492	-0.0599246	0.0943837	0.175229	0.0452495	-0.0824964	-0.198639	-0.0725245	-0.0623817	-0.0816552	-0.0013946	0.0126717	0.0518008	0.0465344	0.141065	-0.0462274	0.0336202	0.142005	-0.00922294	-0.152091	-0.1211	-0.153249	0.0476002	0.0545513	0.0663522	0.0688209	-0.043221	-0.044556	-0.119518	-0.0644132
73	163.061	-0.390509	-0.13772	-0.0997346	-0.15308	-0.178943	-0.0903472	-0.0547069	0.115015	-0.0412864	0.0767057	-0.0530163	0.11524	-0.00454164	-0.0321265	-0.0938508	-0.0840113	-0.0442026	-0.0515851	-0.298574	-0.304813	0.0311629	0.0288931	-0.132006	-0.0346551	-0.0644573	0.0704032	0.0499905	-0.0302623	0.1102	-0.0475711	0.0589098	0.01412	0.00483731	0.121785	-0.00173042	0.0743134	-0.114967	-0.0871787	-0.219112	-0.2164	-0.20316	-0.195621	-0.0848545	-0.179413	-0.188741	-0.237011	-0.190347	-0.16078
74	164.039	-0.00408546	-0.103475	-0.662718	-0.523908	0.0412436	-0.0494691	0.43989	0.31085	1.85163	1.78044	-0.0416482	0.107909	0.987538	0.993989	-0.053644	-0.023942	-0.112682	0.296398	0.138287	0.290255	0.454469	0.445635	-0.0478918	-0.0279466	0.198624	0.168899	-0.0849247	-0.188768	0.207408	0.421037	0.21938	0.267873	0.571796	0.495076	-0.181268	0.0424056	0.0268407	-0.0320536	-0.208288	-0.0940552	1.76565	1.76484	0.13144	0.169371	0.0502066	0.0501467	-0.0587722	0.10017
75	164.072	0.253793	0.281905	0.381957	0.416747	0.212027	0.266763	-0.331424	-0.317033	0.583311	0.625639	-0.0176963	-0.0364748	0.0395716	0.0828256	-0.22435	-0.177818	0.0102265	0.0084159	0.0315458	0.0604261	-0.507338	-0.50779	0.115258	0.148787	-0.0574024	0.00365427	0.024357	0.0506961	-0.424192	-0.359897	0.279183	0.263159	-0.267898	-0.310528	0.205808	0.173108	0.0605113	0.0808343	-0.155301	-0.154761	0.641725	0.656507	0.14054	0.127269	0.141614	0.24255	-0.152556	-0.119295
76	166.976	-0.295836	-0.236594	-0.229806	-0.00810085	-0.262082	-0.251837	-0.583672	-0.938541	-1.04646	-1.08735	-0.0555542	0.0642149	-0.613821	-0.515555	0.361442	0.0557406	-0.1248	0.258845	-0.57484	-0.439523	-0.197344	-0.555448	-0.265553	-0.0745153	-0.332625	-0.317016	-0.627616	-0.349647	-0.441014	-0.419032	-0.164504	0.58778	0.176511	0.114827	0.434505	0.364987	-0.589173	-0.646588	-0.548949	-0.216899	-0.448848	-0.55438	-0.10978	-0.026078	-0.257866	-0.688504	-0.448993	-0.609068
77	167.021	-1.08305	-1.4008	0.519331	0.704748	-1.52084	-1.6106	-0.763808	-0.701364	-1.02985	-1.00734	-1.50633	-1.36569	-1.01616	-0.710257	1.88904	1.82614	-1.65806	-1.46272	-1.51933	-1.5737	-0.76842	-0.785941	-1.67431	-1.55924	-1.62433	-1.55862	-1.46647	-1.75256	-0.776888	-0.85852	0.0552594	-0.189947	-0.347983	-0.464883	-1.62714	-1.45811	-1.6981	-1.68203	-1.79036	-1.7771	-0.704741	-0.692431	-1.46234	-1.26929	-1.55005	-1.59865	-1.62129	-1.84126
78	167.083	-0.215902	-0.239115	-0.141999	-0.0525019	-0.0521486	-0.15881	0.0784109	0.205473	-0.207979	-0.0855188	0.0880507	0.0905081	0.0101679	0.0387793	-0.0565836	-0.00868389	0.0436502	-0.0358995	-0.293849	-0.120757	0.163275	0.127335	-0.095713	-0.11023	-0.106726	-0.0730821	-0.0182767	0.0114117	0.0224167	0.0410547	0.0531195	0.00895686	0.0290837	0.107838	-0.0187166	0.0772747	-0.177572	-0.134026	-0.0775279	-0.142525	-0.00562525	-0.085585	-0.0977897	0.00946641	-0.409435	-0.341489	-0.0524115	-0.138907
79	167.998	-0.189024	-0.36687	-0.263583	-0.397455	-0.132858	0.0177344	1.15783	0.835756	2.6999	2.55011	-0.0780941	0.265789	2.27421	2.04299	0.189235	-0.0500833	-0.0147933	0.0371835	-0.071037	-0.250445	0.959663	1.0164	0.183444	-0.33333	-0.260784	0.0642921	0.141405	-0.204211	0.939248	0.431714	0.143974	-0.0810111	0.247376	0.139045	-0.0492488	-0.109791	-0.574761	0.201703	-0.203333	-0.343019	1.84852	2.18047	-0.425888	-0.379729	-0.193448	-0.221106	0.084507	-0.26768
80	168.991	0.0131637	0.125313	0.02912	0.142843	-0.077051	-0.177642	0.653219	0.520937	1.14616	1.05883	-0.211747	-0.0224792	0.670988	0.77017	-0.101806	-0.461029	0.306881	0.563985	0.353883	0.239314	0.593659	0.46848	-0.405202	-0.489521	-0.0951189	0.0644156	0.0943189	0.312	0.64166	0.651267	-0.264291	0.190969	0.0901839	0.00631904	0.160586	0.117761	0.410602	0.438947	0.651265	0.751119	0.801741	0.596532	0.21422	0.226913	0.493029	0.434351	0.526563	0.745934
81	169.051	-0.267345	-0.417686	-0.113684	-0.0242743	-0.2298	-0.199257	0.0920543	0.0349995	-0.357316	-0.220276	0.108902	0.19072	-0.0997725	-0.0642246	-0.118273	-0.0812292	-0.0898063	-0.0906226	-0.279844	-0.157222	0.135137	0.0978692	-0.0923037	-0.130062	-0.197036	-0.0810484	-0.118419	-0.122078	0.0540741	0.14804	0.140865	0.165393	-0.0702562	0.0945143	0.222466	0.123297	-0.216771	-0.163456	-0.128403	-0.0799654	-0.10577	-0.0777658	-0.0338209	0.00447384	-0.300871	-0.31979	-0.213559	-0.116725
82	171.007	-0.170448	-0.243441	-0.416734	-0.354447	-0.09363	0.0265257	-0.0333779	-0.164496	-0.17804	-0.194106	-0.0194072	-0.204177	-0.137429	-0.163484	0.0606199	0.0136812	-0.327345	-0.381508	-0.198018	-0.226312	0.0283927	0.089159	-0.156561	-0.0909947	0.00112815	-0.0868878	0.142807	0.161235	-0.0284706	-0.000527367	-0.138037	-0.185925	0.187079	0.219345	-0.0661195	-0.03941	-0.0579422	0.0430668	-0.0944984	-0.0682443	-0.501697	-0.483635	-0.130361	-0.228989	-0.266862	-0.242818	-0.153297	-0.238223
83	171.139	-0.184488	-0.076834	-0.703014	-0.514081	-0.0296161	-0.0760105	-0.596568	-0.492876	-0.221195	-0.0781918	-0.126375	-0.121305	-0.514318	-0.399464	-0.0782686	-0.0498369	-0.481284	-0.506753	-0.199794	-0.131469	-0.315197	-0.497243	0.0520992	0.0463039	0.344732	0.336691	-5.71557e-05	-0.193809	-0.307249	-0.317504	-0.977024	-0.87487	1.441	1.30324	-0.0855458	-0.149089	-0.0711825	-0.233368	-0.277576	-0.21759	0.94944	0.787905	-0.423431	-0.413064	-0.0235481	0.0992968	-0.140174	-0.0973237
84	172.041	-0.127392	-0.122265	-0.0232042	0.0891874	-0.10081	0.0359767	0.0858885	-0.126741	-0.212353	-0.128107	0.00522821	-0.0392696	0.0240013	0.0214488	-0.10882	-0.0179455	-0.0715126	-0.0279502	0.0021187	-0.033751	0.0392688	0.0286595	-0.00936799	-0.0241819	0.0535222	-0.0658941	0.0148686	0.0737385	0.0301274	0.185632	0.0414878	0.0452744	-0.0485299	0.0603952	0.0188452	0.0553912	-0.108296	-0.0138614	-0.0913218	-0.102713	-0.173034	-0.058278	0.108404	-0.0538953	-0.191104	-0.147853	-0.17754	-0.154385
85	172.062	-0.342484	-0.350308	-0.11261	0.0688063	-0.125882	-0.0754411	0.0149481	0.0984564	-0.426769	-0.143818	0.228953	0.173918	0.0774718	0.0354527	-0.259709	-0.171923	-0.108978	-0.0773809	-0.145333	-0.0437035	0.0398213	-0.0239774	-0.0816374	-0.0279494	-0.168301	0.0168567	-0.171528	-0.137667	0.0712331	0.133363	-0.124056	0.0863627	0.120701	0.0441306	0.20757	0.168267	-0.262259	-0.21359	-0.1542	-0.0498179	-0.238394	-0.176792	0.0456496	0.0604343	-0.16384	-0.185913	-0.104663	-0.17866
86	172.991	0.262007	0.276522	0.454645	0.501036	0.258774	0.170707	-0.238843	-0.324667	0.00352313	0.124216	0.274037	0.0925565	0.111211	0.315341	-0.353227	-0.2304	0.198704	0.14948	0.257992	0.0779453	-0.297915	-0.471438	-0.0803814	0.0638997	-0.261609	-0.190489	-0.103735	-0.0333132	-0.361436	-0.442894	0.120738	0.318069	-0.240257	-0.355114	0.159788	0.437167	-0.0352602	-0.269374	-0.236372	-0.27353	0.733303	0.750029	0.338964	0.219774	0.186991	0.192393	-0.140446	-0.259451
87	173.01	-0.220866	-0.322789	0.0511621	0.357675	0.0170956	-0.356297	0.181032	0.0890395	-0.745218	-0.726782	0.0332582	-0.106246	-0.36558	-0.359222	0.147714	-0.234212	0.406747	0.688944	-0.100018	-0.237824	0.154062	0.364575	-0.243778	-0.224452	-0.151753	-0.197645	0.09691	-0.115081	-0.0437702	-0.204873	0.151557	0.305751	0.0673012	-0.243866	0.0954146	0.3293	0.15847	-0.0932481	-0.0435787	-0.0963857	0.181588	0.333319	0.272558	0.502151	-0.267255	-0.262126	0.156918	-0.280465
88	173.045	-0.250658	-0.236674	-0.00916253	-0.0160528	-0.133633	-0.123361	0.0702972	0.0183801	-0.283253	-0.312477	0.0844175	0.10632	0.00478648	-0.041782	-0.116169	-0.125459	-0.0171428	-0.0348308	-0.141962	-0.0645901	0.0734095	0.0996758	-0.0937344	-0.069602	-0.0933815	-0.0643086	-0.0502623	-0.0472132	0.0664661	0.154614	0.141311	0.129564	0.0200759	0.0415239	0.138471	0.132097	-0.154794	-0.118108	-0.104196	-0.067161	-0.146028	-0.0689659	0.0426371	0.0306749	-0.233537	-0.219811	-0.117183	-0.112163
89	173.104	0.395255	0.432492	0.587966	0.585963	0.130377	0.263621	-0.34007	-0.256768	0.34927	0.447641	0.131216	0.199876	0.0309878	0.199058	-0.246831	-0.155285	-0.0188185	0.0268267	-0.0923053	0.0700643	-0.554623	-0.517891	-0.0339205	0.091385	-0.0648836	0.0253364	-0.154738	-0.0211551	-0.428148	-0.351757	0.273838	0.290979	-0.367976	-0.266202	0.0897756	0.12935	-0.181785	-0.0227711	-0.271869	-0.24697	0.675825	0.744317	0.164069	0.17091	-0.043366	0.191004	-0.23918	-0.163306
90	174.041	0.044436	-0.135497	0.387362	0.25253	0.0415461	-0.399641	-0.0633796	-0.231361	-0.602234	-0.441999	-0.274696	-0.134461	-0.289731	-0.572861	0.171852	0.053453	0.173972	0.182147	-0.0659317	-0.211448	-0.261466	-0.0677559	-0.107163	-0.199021	-0.259454	-0.210176	0.125872	0.0679441	-0.0585747	-0.00939895	-0.00616396	0.128979	-0.0826573	-0.224861	0.0518034	0.289636	0.0913209	0.10365	0.0522002	0.0108904	-0.397569	-0.0770283	0.0482914	-0.0270369	-0.0360434	-0.29425	0.0933271	-0.183334
91	175.036	-0.277131	-0.0554974	0.00810243	0.071117	0.0237205	-0.0796039	-0.296416	-0.00336377	-0.508213	-0.526836	0.202933	0.0580792	-0.0982068	-0.230107	0.0627574	-0.211114	-0.15681	-0.150655	-0.0896718	-0.303348	0.0927742	0.170069	-0.160863	0.0674011	-0.100605	-0.316094	0.000293417	0.062026	0.0968975	-0.0242927	0.054905	-0.0416117	0.149187	0.0761662	-0.0109136	0.172583	-0.115578	-0.112677	-0.142649	-0.0976987	-0.104455	-0.109499	0.0874146	0.0569057	-0.165049	-0.333744	0.159155	-0.0973752
92	177.041	-0.217386	-0.330749	-0.204281	0.0319128	0.00469797	-0.115861	0.277598	0.123197	-0.160603	-0.188441	0.0650881	0.0655166	-0.028656	-0.124331	0.0855196	0.00966389	0.0437108	0.082861	-0.0963176	-0.020089	0.36301	0.559165	-0.152814	-0.136762	-0.192218	-0.143892	0.0168336	0.0406546	0.313768	0.186082	0.152568	-0.0190053	0.0355629	0.000942069	0.0293074	-0.00226932	0.00656011	-0.0603425	0.0386566	0.0394669	-0.0748193	0.0806224	-0.048963	0.00502831	-0.195327	-0.323479	0.0283733	-0.249483
93	177.055	-0.311463	-0.293994	-0.0282793	0.0668189	-0.0620834	-0.14235	-0.055224	-0.0862366	-0.626513	-0.419753	0.0401705	0.0366087	-0.0706767	-0.0919572	-0.118343	-0.170732	0.00616271	-0.0723616	-0.224378	-0.112748	0.135141	0.124144	-0.0816475	-0.12116	-0.0690824	-0.0183933	-0.0623862	-0.0571245	-0.0278673	0.00242411	-0.0922069	0.0378606	0.0518994	0.0992698	0.221423	0.152005	-0.230632	-0.234441	-0.101828	-0.154685	-0.334984	-0.247638	0.0144651	-0.0130078	-0.225543	-0.175206	-0.243577	-0.232923
94	179.056	0.0264013	0.0484883	0.354438	0.346749	0.0214429	0.0658813	-0.133291	-0.227402	-0.0610228	-0.114866	0.0518118	0.0613968	0.0689913	0.003048	-0.22457	-0.245512	-0.0298938	-0.0583556	-0.0126698	0.0560639	-0.353797	-0.246892	-0.0033691	0.0925828	-0.0717011	-0.0771193	-0.00960167	-0.0244358	-0.175142	-0.189823	0.332024	0.299866	-0.105535	-0.0848312	0.240686	0.217854	-0.0327433	0.0638536	0.00742785	0.0340612	0.496521	0.610248	0.128207	0.105955	0.0109109	0.0156332	-0.0152906	-0.0636862
95	180.066	0.136702	0.145354	0.270464	0.282848	0.10828	0.11709	-0.206395	-0.31269	0.474018	0.511326	-0.0281586	-0.0716089	-0.0189167	-0.0713265	-0.190909	-0.0614873	0.00769326	-0.0387979	-0.0474466	-0.030756	-0.443646	-0.372824	-0.00810689	0.0271729	-0.0763797	-0.0356388	0.0725388	0.0418575	-0.290026	-0.246972	0.191358	0.236834	-0.265312	-0.162031	0.128144	0.183325	-0.0102623	0.00716962	-0.100365	-0.056629	0.505909	0.52721	0.0613185	0.0577631	0.0552482	0.0611427	-0.126323	-0.155936
96	180.941	0.179415	0.0519059	-0.0504995	0.0675207	0.0907356	0.00434409	0.0650326	0.115006	0.0419219	-0.122188	-0.0500041	-0.101778	0.0139722	0.0442778	0.0582282	-0.0114057	0.20449	0.197378	0.0421981	-0.165559	0.196248	-0.0486375	0.104452	-0.134657	0.000542499	-0.184401	0.0117324	-0.0225067	0.0907551	-0.117355	-0.0713883	0.165754	0.0772661	-0.104445	0.146493	0.122896	0.158337	-0.0138541	0.0326263	-0.0611964	0.261398	0.171915	0.166207	0.185393	0.0825928	-0.0938134	-0.0137703	-0.027422
97	181.051	-0.284201	-0.20783	-0.0666884	-0.0492223	-0.105976	-0.116601	0.0649049	0.0667441	-0.24236	-0.195377	0.01092	0.13639	0.0498515	0.0092368	-0.036845	-0.0354835	0.0473416	-0.0771283	-0.0408728	0.000398435	0.104677	0.273599	-0.000785557	0.0152036	-0.190856	-0.00285517	-0.106949	-0.048306	0.0891363	0.063263	0.0348002	0.0334646	0.051425	0.0354091	0.116259	0.123152	-0.0456047	-0.0779625	0.00573378	-0.062611	-0.140373	-0.0356764	0.121848	0.0775398	-0.180554	-0.156543	-0.120711	-0.170217
98	181.071	-0.0728954	-0.0484893	-0.000574504	0.0148571	-0.101618	-0.0106	0.0494108	-0.0434861	0.0849867	0.0762169	0.121064	0.0320215	-0.00469621	-0.0303856	-0.166691	-0.138701	-0.162436	-0.106058	-0.151287	-0.111963	-0.106397	-0.0195292	-0.0346195	0.0287088	0.000624308	0.0119708	-0.0192727	0.0328589	0.018124	-0.0182311	0.0430392	0.0159907	-0.0263861	0.0580896	0.0896677	0.011698	-0.127185	-0.0783298	-0.0985079	-0.0408082	0.0833511	0.0582934	-0.0970442	-0.11115	-0.172551	-0.140544	-0.127485	-0.153812
99	182.046	0.00422584	0.00244442	-0.281888	-0.23029	-0.0296103	-0.0837129	0.43616	0.421237	0.970532	1.09158	0.0541549	0.15318	0.655132	0.723345	-0.0390707	-0.0484554	-0.20166	-0.0619873	-0.138149	-0.222436	0.353995	0.217996	-0.0545769	-0.153347	-0.0896502	-0.0888403	-0.096675	-0.0483049	0.354705	0.339527	-0.220489	0.0203386	0.298529	0.278342	0.0559158	0.121245	-0.173687	-0.00236407	-0.204508	0.0181819	1.35986	1.33123	0.148253	-0.105289	-0.245446	-0.294249	-0.194704	-0.13901
100	183.066	-0.33363	-0.292403	-0.0798735	-0.201005	-0.220248	-0.12674	-0.00429383	0.124696	-0.392854	-0.272989	0.0377485	0.0501068	-0.0522628	0.00546429	-0.0207424	-0.0587595	-0.048512	0.0264739	-0.140325	-0.148322	0.154423	0.177873	0.00433431	0.0317077	-0.0933305	-0.0917638	-0.140136	-0.17573	0.121661	0.151034	0.0593029	0.0493151	0.0698062	0.0643535	0.233813	0.19901	-0.179485	-0.155777	-0.00776226	-0.100854	-0.0471889	-0.0683355	0.0315289	0.0220377	-0.2667	-0.271359	-0.129861	-0.0976784
101	184.002	-0.447318	-0.365165	-0.468395	-0.428743	-0.278681	-0.24559	0.166803	0.0609907	-0.914574	-1.00254	0.150547	0.16349	-0.0141741	-0.106577	-0.118503	-0.105611	-0.222485	-0.19255	-0.459946	-0.478674	0.100483	0.163821	-0.0535227	-0.0659172	-0.273804	-0.29117	-0.131178	-0.140441	-0.0434658	0.0486801	-0.161057	-0.145851	0.159784	0.193634	0.253439	0.336529	-0.334342	-0.290276	-0.200031	-0.180444	-0.831897	-0.553664	-0.30067	-0.31817	-0.524565	-0.535994	-0.212534	-0.295183
102	184.986	-0.788074	-0.818315	0.373565	0.556413	-0.585806	-0.502403	-0.763243	-1.0618	-1.60424	-1.45897	0.361677	0.460645	-0.777145	-0.861507	-0.105875	0.0578919	-0.547682	-0.639716	-1.05613	-0.977919	-0.798196	-0.733959	-0.508178	-0.589515	-0.336456	-0.372808	-0.970053	-1.02685	-1.02999	-0.821224	0.572961	0.567925	-0.452743	-0.251943	0.410473	0.559824	-1.14545	-0.796098	-1.06463	-1.34006	-0.517529	-0.441626	-0.250754	-0.254686	-0.946679	-0.965742	-1.31884	-1.04745
103	186.113	-0.903925	-0.57184	-0.257217	-0.255178	-0.432602	-0.388427	0.0228281	0.0356317	0.392392	0.160475	0.0784661	0.142699	0.130306	0.157955	0.0594108	-0.0774776	-0.89272	-0.705928	-0.531298	-0.121433	0.0962548	0.0723632	-0.423798	-0.445865	-0.0991316	-0.0118368	0.250412	0.024829	-0.0137429	0.269736	0.0671597	-0.255493	0.150275	-0.00275624	-0.199572	-0.23915	-0.778994	-0.361435	-0.566408	-0.609528	-0.331391	-0.304553	-0.766799	-0.7085	-0.601068	-0.82312	-0.799684	-0.779713
104	188.057	0.0718341	-0.00347183	0.207274	0.255977	0.0547393	-0.0212682	-0.180081	-0.202814	0.00417613	-0.12891	-0.103315	-0.17423	-0.0404821	-0.201128	-0.101729	0.11469	0.0202286	0.0431822	0.000957375	-0.0762056	-0.126506	-0.0235352	-0.0976471	-0.100846	-0.0895732	-0.180354	0.159453	-0.0220028	-0.0616046	-0.0709444	0.130018	0.200489	-0.0986228	-0.0823397	0.131097	0.200464	0.101603	0.0637786	0.0886201	-0.00352505	0.262697	0.335724	-0.00533046	0.176507	-0.0403583	-0.0856924	-0.0344491	-0.114082
105	189.004	-0.0260324	-0.320568	-0.153058	0.0984473	-0.0279119	-0.153432	0.663741	0.404592	1.27547	0.999048	-0.0987858	0.13659	0.660796	0.719586	-0.120117	-0.0309633	0.000314305	-0.195987	-0.0926153	-0.0876647	0.670398	0.557782	-0.101877	-0.245276	-0.212032	-0.131019	-0.0699175	0.0362168	0.219762	0.373262	0.408913	0.429845	-0.133244	-0.0468968	0.155745	0.262289	-0.221154	-0.190587	-0.0130837	-0.179128	3.09853	3.25283	0.113418	0.0670405	-0.295708	-0.092598	-0.174334	0.182825
106	189.041	-0.328694	-0.270305	-0.073653	-0.0864	-0.104884	-0.184716	0.132532	0.0321229	-0.565196	-0.536246	0.101244	0.0827803	-0.152128	-0.227815	-0.0327093	-0.0679973	-0.0086713	0.0448794	-0.0848008	-0.126746	0.320499	0.371079	-0.199722	-0.170883	-0.121097	-0.146282	0.0862721	-0.0859975	0.160837	0.178815	0.082853	0.0340827	0.104856	0.0939144	0.0386562	0.114665	-0.173387	-0.23061	-0.0564036	-0.145842	-0.235137	-0.189913	-0.012042	0.0396469	-0.375185	-0.343166	-0.166062	-0.117558
107	189.088	-0.14592	-0.144161	0.0264825	0.0363237	0.0619071	0.106955	0.158597	0.0815904	-0.793523	-0.70737	0.286075	0.347489	-0.457274	-0.480204	-0.612806	-0.49332	0.18676	0.133197	-0.0137614	-0.0312989	-0.345142	-0.234236	-0.504913	-0.624571	0.213832	0.133648	0.164351	0.0985246	0.283566	0.298948	0.161542	0.329796	-0.453719	-0.340373	-0.203971	-0.272821	0.145333	0.10556	-0.0241732	0.059812	-0.730395	-0.814513	-0.379056	-0.340591	0.0995548	0.0790777	0.0989765	0.000408623
108	191.02	0.0202964	-0.352025	0.445067	0.699946	-0.114395	-0.587689	0.230061	-0.116546	-1.0678	-1.34897	-0.0231529	-0.201459	-0.870528	-1.10676	0.19121	-0.109512	1.75164	2.10881	0.220254	-0.227011	0.0329387	-0.111833	-0.44725	-0.59055	-0.664306	-0.823794	0.0844222	-0.113002	-0.169759	-0.432627	0.567179	0.806288	-0.368204	-0.933934	0.186448	0.814589	0.923069	0.425133	0.42136	0.182548	0.619958	0.912787	1.5248	1.63196	0.0725704	-0.380884	0.258315	-0.0771929
109	193.036	0.020052	0.00537241	0.344089	0.165377	-0.103332	-0.146244	-0.0293627	-0.191848	0.0573525	0.026107	-0.101757	0.0359634	-0.0771717	0.0359887	-0.079766	-0.0078983	0.0949773	0.382679	-0.268141	-0.262214	-0.0627024	0.0430835	-0.239955	-0.159966	-0.100234	-0.242319	0.0832509	0.0972184	0.0272921	-0.0316927	0.431251	0.330815	-0.2282	-0.254583	0.00387697	0.253434	0.00315117	-0.00017964	-0.222679	0.14678	0.499743	0.515605	0.275883	-0.0258155	-0.247581	-0.281361	-0.238016	-0.0570918
110	193.073	-0.0603809	-0.02594	-0.298262	-0.225573	0.0693928	0.0633652	-0.308363	-0.122336	0.47779	0.584637	0.0497796	-0.0743042	-0.266323	-0.185466	0.0642488	-0.0339361	-0.378044	-0.286879	-0.129208	-0.207	-0.173756	-0.286666	-0.192794	-0.0296184	0.143764	0.212993	0.0122763	0.0138472	-0.00541349	-0.0649853	-0.098566	-0.0690498	-0.185282	-0.107731	-0.0879533	-0.377294	0.0675751	0.11765	0.05349	-0.010465	-0.195265	-0.237222	-0.157443	-0.150582	-0.0946064	-0.0191033	-0.135849	-0.337227
111	195.051	0.0892422	0.0559042	0.0412897	0.00263566	0.12368	0.0105094	0.866166	0.561102	3.30428	3.21605	0.129358	0.0449289	1.69678	1.49864	-0.00319297	-0.0150669	0.591033	0.55612	-0.14483	-0.0658455	0.755398	0.7897	-0.0445216	0.033883	-0.179225	-0.331546	-0.0489303	0.000291141	0.753303	0.807327	0.353931	0.124808	-0.158069	-0.285163	0.153117	0.176929	0.222927	0.297058	0.0829066	0.0824926	2.4281	2.59108	0.543962	0.56357	0.0984892	-0.038391	0.0777515	-0.0302458
112	198.088	0.433369	0.427527	-0.00308522	-0.0118111	0.219227	0.331361	-0.0531989	0.0342839	0.261046	0.296353	0.0224787	-0.0334572	0.0485236	-0.0389046	-0.251368	-0.242925	-0.0970915	-0.180319	-0.0852616	0.0802872	-0.0709308	0.0065499	0.17019	0.170756	0.0856814	0.176851	-0.0760176	-0.10016	0.171615	0.100926	0.00786391	0.0102049	0.110072	-0.0244227	0.257065	0.0756575	-0.0760227	0.0652262	-0.45357	-0.328583	0.168278	0.180924	0.159233	0.113643	0.357779	0.317307	-0.318838	-0.311389
113	199.002	0.0990506	-0.13912	0.307768	0.121162	0.180592	0.106216	-0.141991	-0.153392	-0.475009	-0.681433	0.235967	-0.0316655	-0.0211685	-0.14593	-0.0615331	-0.04938	0.42957	0.529057	0.169982	0.147677	-0.0614418	-0.025797	-0.0045825	-0.0941182	0.124922	0.0482873	-0.11067	-0.109434	-0.0626926	-0.0716756	-0.192077	-0.124438	0.462496	0.247233	-0.0555315	-0.029762	-0.162963	-0.240662	-0.27735	-0.18545	-0.239438	-0.226071	0.418269	0.374231	0.0266744	-0.108488	0.0546686	-0.0862093
114	199.17	-0.0698818	-0.057002	-1.47328	-1.45895	0.111819	0.143421	-0.662555	-0.522665	0.323579	0.454484	-0.195184	-0.333421	-0.396982	-0.381377	-0.0708801	-0.0436517	-1.32832	-1.35333	-0.118309	-0.116207	-0.429556	-0.561182	0.191886	0.232924	0.780362	0.741637	-0.0514649	-0.0780309	-0.352534	-0.284944	-1.65628	-1.51953	1.53125	1.37671	-0.805331	-0.898449	-0.0406689	-0.149746	-0.0460674	-0.169089	0.595674	0.49322	-1.04725	-0.974662	0.359982	0.401607	-0.17413	-0.062869
115	199.969	-0.246507	0.186821	0.725462	0.958073	-0.173842	-0.646511	-0.581001	-0.370319	0.868429	0.985607	-0.00528626	-0.237075	0.423802	0.0391832	0.0202276	-0.840987	0.291362	0.503603	-0.290467	0.0105062	-0.915572	-0.430431	-0.31021	-0.525336	-0.633295	-0.111762	-0.293254	-0.484716	-0.395195	-0.584353	0.681385	0.415372	0.169047	-0.349794	0.665732	0.922642	-0.0919807	-0.291036	-0.440199	-0.454281	1.52348	1.54422	0.372269	0.662824	0.100918	-0.31602	-0.516392	-0.215421
116	203.083	0.207651	0.286971	0.302765	0.326728	0.165677	0.188205	-0.448412	-0.435485	0.33709	0.392423	-0.0386734	-0.058567	-0.171593	-0.15298	-0.18684	-0.15343	-0.0707692	-0.160811	0.00196819	0.0139002	-0.628712	-0.556486	0.134785	0.138908	0.000323337	0.0194372	0.0178041	0.0289089	-0.505196	-0.412908	0.223843	0.185152	-0.36763	-0.315114	0.215781	0.112122	0.0730071	0.0864363	-0.120015	-0.0512092	0.452639	0.472177	0.0778597	0.0787919	0.160271	0.217202	-0.0978411	-0.124926
117	204.052	0.0149906	-0.200484	0.296508	0.172251	-0.113029	-0.0180379	0.213102	0.00894134	0.0263932	-0.135541	0.0224056	0.0652994	0.039418	0.234172	0.183603	-0.0586525	0.100887	-0.150933	-0.083901	-0.00308457	0.12387	0.258688	-0.119934	-0.106107	-0.186478	-0.228664	0.0191161	-0.0356748	-0.161032	0.241006	0.0883657	-0.0257218	0.123513	-0.0496627	0.0923225	0.0772386	-0.29997	0.00743095	-0.105258	-0.251219	0.165491	0.172098	-0.0726885	0.0487308	-0.199975	-0.360825	-0.470789	-0.273043
118	206.083	-0.336934	-0.353942	-0.263594	-0.0600255	0.0227386	-0.0926778	0.0287456	-0.138479	-0.402595	-0.29576	0.127247	0.187296	-0.0462754	-0.0581823	-0.224933	-0.145499	-0.00796591	0.0274771	-0.215522	-0.234532	0.0791306	0.0711198	-0.159486	-0.204982	-0.275816	-0.132558	-0.100754	-0.154513	0.0554913	0.13654	0.0272419	0.0321324	0.00139436	0.030422	0.258447	0.315098	-0.284895	-0.185413	-0.148976	-0.126324	0.058979	-0.0327573	0.219161	0.202798	-0.254634	-0.268913	-0.118106	0.100355
119	209.067	-0.0557658	-0.0247449	-0.443921	-0.268108	-0.273061	-0.25281	-0.0220814	-0.0449261	-0.245613	-0.162095	0.111642	-0.0491733	0.0111783	0.0329291	-0.113588	0.135441	-0.305371	-0.161075	-0.336806	-0.285514	0.106724	0.0950722	-0.373697	-0.394502	-0.148457	-0.268585	0.218643	-0.0278902	-0.0929593	0.0605894	-0.226028	-0.0657255	0.218184	-0.0261542	0.00661748	0.0688764	-0.00905584	0.0125665	0.0904705	0.10071	-0.195613	-0.209264	-0.0499094	-0.0404205	-0.22158	-0.24632	-0.0143916	-0.0424102
120	209.082	-0.2729	-0.35781	-0.0522953	-0.0800776	-0.071058	-0.179196	-0.04119	-0.0142025	-0.404841	-0.381208	0.152812	0.221597	-0.09769	-0.0301038	-0.0995654	-0.108735	-0.100349	-0.0720647	-0.220183	-0.0687844	0.116718	0.0534633	-0.0899086	-0.0914343	-0.173803	-0.0723826	-0.031371	-0.106433	0.0573853	0.103447	-0.0346974	0.071027	0.170999	0.0188301	0.0470256	0.115638	-0.160316	-0.165481	-0.0791837	-0.127409	-0.222464	-0.219469	0.0838438	0.0707384	-0.185434	-0.123762	-0.156061	-0.143199
121	211.997	-0.0321535	0.118317	0.383001	0.459794	-0.214007	-0.0255698	0.276892	-0.331285	-0.416778	-0.320238	-0.0391346	-0.0325744	-0.26996	-0.368998	-0.31258	-0.416829	0.0434016	0.381517	0.0627757	-0.0907365	0.293838	-0.213164	-0.398875	-0.15614	0.088244	0.388803	0.130481	0.132804	-0.566678	-0.246836	-0.0513723	0.25862	-0.549167	-0.67977	-0.084384	-0.0171734	-0.13843	0.0704909	-0.149748	-0.164652	-0.137341	-0.187527	0.461424	0.517643	0.0559664	-0.0302518	-0.116899	-0.0526202
122	213.017	-0.32481	-0.153606	0.120344	0.293531	-0.10344	-0.107064	-0.212836	-0.195462	-0.0780814	0.155546	0.115087	0.223542	0.092868	0.314841	-0.160649	0.0382026	0.00701907	0.223331	-0.102064	-0.200693	0.016044	-0.269328	-0.180289	-0.0361062	0.0463182	-0.290782	-0.17843	0.119515	-0.276188	-0.17078	0.0254612	0.204006	0.176134	0.092882	-0.120363	0.121456	-0.1742	0.120444	-0.101976	-0.174711	1.60603	1.56266	0.221817	-0.00272846	-0.149827	0.082266	-0.250536	-0.177628
123	213.041	-0.18714	-0.276992	-0.280454	-0.257482	-0.123787	-0.0728305	0.253002	0.11437	-0.308045	-0.452064	0.0838585	0.080055	0.012894	-0.0788334	-0.0400872	-0.000849779	-0.0226804	-0.0526277	-0.0173519	-0.0350667	0.360814	0.300293	0.0536716	-0.101685	-0.0602172	-0.0858911	0.0976197	-0.0551415	0.249128	0.283513	-0.0556462	-0.0970203	0.250749	0.163027	0.00198904	-0.0352286	-0.103516	-0.0673994	0.126015	-0.036266	-0.262613	-0.240512	-0.0166697	-0.0755179	-0.258708	-0.226638	-0.0656545	-0.0532179
124	213.124	-0.286556	-0.26435	-0.0866806	-0.183806	-0.345012	-0.0840498	0.101064	0.276269	0.000985204	0.0243959	0.182918	0.0437967	-0.0125376	0.0761261	-0.126024	-0.0674596	-0.276185	-0.312351	-0.286615	-0.193105	0.0995485	0.113113	-0.221404	-0.175963	-0.00403343	-0.121848	-0.0643369	-0.0327449	0.177403	0.172401	-0.110641	0.0769117	0.299474	0.146599	0.123651	0.0337642	-0.177311	-0.191639	-0.0617854	-0.170429	-0.0342123	0.0225777	-0.147833	-0.106972	-0.311463	-0.240037	-0.180754	-0.143012
125	214.049	0.165015	0.161903	-0.419572	-0.39057	0.145275	0.233752	-0.360672	-0.580621	1.46722	1.39938	0.129344	0.10641	-0.360083	-0.445261	-0.195911	-0.19153	-0.40415	-0.433616	-0.0908964	0.0209036	-0.519893	-0.453137	0.0478505	0.0980877	0.117906	0.165702	-0.0618767	-0.0490344	-0.42899	-0.360785	-0.375419	-0.381536	-0.266553	-0.270264	0.0655196	-0.147159	0.10521	0.110383	0.0357182	-0.00136159	-0.316839	-0.383085	-0.554074	-0.497036	0.269813	0.296049	-0.165504	-0.155215
126	215.033	0.896302	0.902596	1.23137	1.2409	0.54156	0.578409	-1.45337	-1.52321	0.327429	0.346667	-0.225353	-0.208953	-0.154525	-0.185078	-0.30415	-0.288571	0.714413	0.707029	0.564104	0.575116	-1.83278	-1.76491	0.300183	0.319561	0.141586	0.159705	0.0401838	0.0116501	-1.51622	-1.47888	0.638422	0.643168	-1.0549	-1.03065	0.259329	0.259866	0.154259	0.168328	-0.342082	-0.29036	1.48135	1.51666	0.92027	0.912596	0.717171	0.746962	-0.128455	-0.0931816
127	216.135	0.540964	0.539986	0.0330909	0.0336134	0.323961	0.404654	-0.0422442	-0.420833	-0.596309	-0.580211	0.0310498	0.0394666	-0.0723027	-0.0851125	-0.424688	-0.385634	-0.0181989	-0.206497	-0.0428202	0.0602296	-0.000622349	0.0977798	0.140023	0.146582	0.0508869	0.0929348	-0.0616761	-0.0308188	0.114707	-0.0677699	0.168695	0.063431	-0.0742165	-0.0308623	0.359351	0.160618	-0.150696	0.0373956	-0.538104	-0.424115	-0.398107	-0.44617	0.326473	0.255383	0.407938	0.369986	-0.394414	-0.42357
128	218.033	0.497274	0.55438	0.859092	0.846803	0.355343	0.444489	-0.623341	-0.87339	0.238406	0.291539	-0.133497	-0.19372	-0.0203677	-0.173879	-0.120451	-0.143659	0.250679	0.246369	0.359612	0.316738	-0.914397	-0.778895	0.193135	0.20513	0.00795593	0.104464	-0.0298167	0.0259675	-0.651543	-0.669738	0.443096	0.427102	-0.493359	-0.462321	0.161888	0.253178	-0.0349465	-0.0286946	-0.199662	-0.165617	1.05544	1.14402	0.464595	0.457597	0.330369	0.299764	-0.11856	-0.109491
129	218.067	-0.0546261	-0.016903	0.0926848	-0.0240614	0.0346265	0.0634425	-0.0462265	-0.304701	-0.0160771	0.052937	-0.0536534	-0.130285	0.0223773	0.0518718	-0.0595262	0.160564	-0.0723124	-0.172699	-0.221743	0.00797881	-0.0465077	-0.00200975	-0.191906	-0.216699	0.0226138	-0.244395	0.0248528	0.130081	0.0259549	0.15925	0.0647193	-0.0383993	0.0284533	0.203385	0.0586485	0.0459513	-0.177427	-0.172484	-0.0910884	-0.147589	-0.0708335	-0.0864337	-0.087348	-0.163436	-0.0236238	-0.147095	-0.158241	-0.0906889
130	218.104	0.329377	0.341	0.229153	0.151061	0.204039	0.247131	-0.343276	-0.548717	0.630749	0.562714	7.50334e-05	-0.0035368	0.063604	-0.0157529	-0.191206	-0.147275	-0.0133668	-0.0386255	0.0157167	0.110058	-0.484192	-0.414347	0.192154	0.208267	-0.0839712	-0.0449996	0.0430609	0.0700525	-0.39915	-0.288076	0.0869844	0.0451653	-0.227074	-0.204953	0.189666	0.124685	0.12186	0.183338	-0.107888	-0.0583021	0.366427	0.416285	-0.0522823	-0.0719899	0.235652	0.234774	-0.0465499	-0.0334305
131	219.078	-0.193503	-0.137567	-0.218563	-0.365089	0.022099	-0.152737	0.208885	0.121719	1.10983	1.25211	0.0141512	0.117162	0.986948	0.899185	-0.0162614	-0.0413843	-0.021823	-0.0741633	-0.00959057	0.121694	0.368097	0.357558	0.014524	0.0144426	-0.0821294	-0.08929	-0.0182937	-0.0689052	0.146013	0.249739	-0.0525948	-0.00313722	0.13085	-0.0729314	0.0793216	0.0882771	-0.1824	-0.162354	-0.192111	-0.0118008	0.779714	0.741846	-0.110539	-0.198144	-0.0495093	-0.189382	-0.17944	-0.322336
132	220.05	0.0232094	0.0451101	0.476402	0.442245	-0.000582231	-0.0478587	-0.176474	-0.308523	-0.622596	-0.571917	0.0756251	0.0440125	-0.0524081	-0.0852389	-0.186358	-0.192555	0.463988	0.435564	0.089196	0.190809	-0.239024	-0.310643	0.00944347	0.0834607	-0.00371719	0.0252599	-0.129357	-0.0666485	-0.225699	-0.23139	0.424491	0.410463	-0.124557	-0.129933	0.181025	0.193403	-0.204905	-0.135683	-0.0382646	-0.13467	0.211865	0.29433	0.469685	0.435406	-0.0501017	-0.00954997	-0.163134	-0.111489
133	220.082	0.122132	0.134949	-0.103264	-0.0692905	0.337293	0.238739	-0.28216	-0.354435	0.858189	0.837409	-0.124764	-0.18151	-0.191332	-0.179041	0.0639605	0.13665	-0.302492	-0.35174	0.0432359	0.22359	-0.255777	-0.293783	-0.0359846	0.178117	0.241806	0.159992	0.114952	0.0104679	-0.164752	-0.0297825	-0.109144	-0.296122	-0.0722258	-0.0987383	-0.267542	-0.258984	0.227938	0.172127	0.148083	0.17942	0.0335553	-0.308281	-0.084275	-0.385965	0.290102	0.23183	-0.0677127	-0.0213737
134	224.104	-0.169489	-0.0520596	0.0570782	-0.0763405	-0.110898	-0.0655059	0.226665	-0.0845228	-0.134701	0.0243888	0.143628	0.0358187	0.0907499	-0.0592231	-0.0915075	-0.130072	0.126841	-0.127572	0.0253798	-0.0155144	0.108304	0.233289	-0.207157	0.0400372	0.0525315	-0.0392196	-0.0706611	-0.0904048	-0.134836	0.127724	-0.0556737	-0.169187	0.116171	0.0492246	0.0337444	0.127585	-0.150728	-0.185314	0.153815	0.0673749	-0.112039	-0.161254	0.0581681	-0.113671	-0.178375	0.0481145	-0.121294	-0.130445
135	224.936	0.00175806	0.158118	0.123307	-0.0276043	0.0746451	0.182403	0.00369538	0.270714	0.193548	0.363934	0.178249	0.165273	0.200847	0.248005	-0.0894396	-0.135761	-0.363403	-0.537022	-0.0625538	0.00218367	0.0115591	0.0365531	0.201729	0.170081	0.104107	0.241026	-0.0924402	0.0223228	0.0344497	-0.0299706	-0.381482	-0.301947	0.0530898	0.12444	-0.171617	-0.323737	-0.00794025	0.00949036	0.0146062	-0.0648935	-0.0624555	-0.200876	-0.214995	-0.31235	0.151332	0.382024	-0.0231379	0.191992
136	225.088	-0.514022	-0.0960187	-0.496985	-0.0443046	0.0780536	-0.0599952	-0.1627	-0.294362	-0.31925	-0.303321	0.228237	-0.171131	-0.10181	-0.13081	0.0655022	0.154059	-0.286441	-0.358531	-0.588063	-0.442286	0.419928	0.553499	-0.320764	0.172644	0.186305	-0.259854	-0.301013	-0.134633	-0.11386	-0.194805	-0.377691	-0.293264	0.566102	-0.101758	-0.170304	0.259483	0.00164567	-0.466393	-0.518418	0.057071	-0.00314037	-0.114269	-0.289763	-0.243029	-0.414693	-0.32098	-0.381893	-0.365463
137	226.012	-0.00695084	-0.171552	0.327066	0.292841	0.0423546	-0.0036406	-0.407926	-0.450054	-0.148258	0.193131	0.122155	0.00500097	0.0661007	0.0752473	0.0812063	-0.135667	0.032673	0.148138	0.0444624	-0.0703439	-0.243755	-0.0793932	-0.166998	-0.232171	-0.155795	-0.109713	-0.293869	0.325495	-0.16221	-0.208487	0.155182	0.228971	0.122132	0.110962	0.00564876	0.0605707	0.11061	-0.434849	-0.022605	-0.0468583	0.271603	0.28244	-0.000984447	0.163699	-0.0885102	-0.0187639	-0.258955	-0.26263
138	227.033	-0.304212	-0.41359	-0.165552	-0.153643	-0.282894	-0.327859	0.0820642	0.223531	-0.788179	-0.773999	0.294246	0.327499	-0.0194485	0.228235	-0.186155	-0.0964308	-0.0614285	-0.113801	-0.177097	-0.284511	0.254367	0.283428	-0.0472701	0.024753	-0.172787	-0.108083	-0.122966	-0.142509	0.222024	0.0131155	-0.0958256	-0.1757	0.270664	0.0866148	0.0363863	0.0564468	-0.39992	-0.249397	-0.151089	-0.139166	-0.222222	-0.207553	0.0204073	-0.0714091	-0.325529	-0.292389	-0.17078	-0.151104
139	227.202	0.385968	0.32518	-1.48516	-1.50651	0.462021	0.450589	0.0637238	0.166095	0.776081	0.844344	-0.0958419	-0.169251	0.245968	0.281918	0.223813	0.214	-0.957685	-1.02926	0.186112	0.105114	0.211763	0.120403	0.356746	0.292483	0.389215	0.304304	0.257907	0.201728	0.0436942	-0.0740129	-1.28771	-1.41177	0.506511	0.435053	-0.981648	-1.1503	0.334786	0.251369	0.311929	0.186858	-0.991077	-1.05528	-0.993947	-1.05208	0.40913	0.419917	0.253083	0.285841
140	228.029	1.72332	1.65824	-0.00325549	-0.121366	1.2822	1.24938	1.248	1.17611	0.693368	0.721778	-0.011435	0.0941852	1.20264	1.17515	0.00838257	-0.0917063	3.08565	3.16022	2.08247	2.01551	1.35631	1.398	1.36071	1.35659	-0.0516469	-0.068391	0.146132	0.0590367	1.21864	1.39635	0.0505075	0.0208991	-0.0812348	0.0255493	0.0328907	-0.142052	2.36286	2.52237	2.37182	2.32066	1.41951	1.33621	3.00954	3.04263	2.16289	2.08501	2.30203	2.2085
141	229.012	2.76001	2.71275	-0.360418	-0.346401	1.96556	1.98638	2.45033	2.17313	2.20358	2.13535	-0.160834	-0.314609	2.17892	1.99076	-0.319015	-0.0247909	1.89683	1.7767	3.66217	3.69385	2.19854	2.30242	1.93319	1.97319	-0.323019	-0.0865152	0.675724	0.743999	2.18892	2.20565	-0.422005	-0.123102	0.298935	0.0348456	-0.365544	-0.459443	3.78292	3.89548	3.82865	3.86472	0.235722	0.279127	1.94768	1.87132	3.48465	3.34947	3.9615	3.72102
142	230.067	-0.209368	-0.0509372	0.102265	-0.126482	0.0503781	-0.119766	-0.033788	0.113544	-0.0254688	-0.0592632	0.0313142	-0.0415513	0.110414	-0.115036	0.0820234	0.146879	-0.253562	-0.105096	-0.0561948	0.0473354	0.0962721	0.179859	-0.208731	-0.147463	-0.131014	-0.242928	0.129144	0.0588115	-0.125826	-0.151753	-0.0435747	-0.255232	0.010126	0.171537	-0.0881985	0.00950202	-0.0855736	0.0106802	-0.144402	0.0968185	-0.110495	-0.0890067	-0.0983713	-0.140353	-0.164391	-0.0245449	-0.0510625	-0.0153593
143	231.099	-0.317024	-0.339994	-0.202794	-0.214562	-0.121386	-0.0970725	0.114376	0.0349625	-0.0905948	-0.127651	-0.0274664	0.00299126	-0.0161755	-0.00611813	-0.0596385	-0.0618101	-0.111078	-0.125983	-0.130443	-0.128664	0.108668	0.15813	-0.0992495	-0.122676	-0.022358	-0.00478684	0.030056	-0.0288153	0.104569	0.200921	-0.0287812	-0.0966944	0.123546	0.0596379	0.0437849	0.11878	-0.0777764	-0.0208346	-0.0707285	0.0378379	-0.247826	-0.289997	-0.00993864	-0.0696814	-0.136155	-0.134575	-0.0513273	-0.0399664
144	237.063	-0.0494525	-0.117659	-0.185492	0.0333477	-0.139925	-0.170704	-0.000916736	-0.0239673	-0.45398	-0.273344	0.159317	0.0586635	-0.0666178	-0.0542562	-0.134765	-0.124587	0.0327284	-0.00383126	0.0774514	-0.0648515	0.163797	0.230016	-0.192694	-0.135016	-0.0368192	0.015839	0.0733572	-0.0584443	0.0766596	0.123357	0.142608	-0.0531488	0.111975	0.127711	-0.0389705	0.0593624	-0.0737215	0.0940555	0.0885456	-0.142078	-0.312495	-0.214331	0.0309466	0.138487	-0.0436646	0.021977	-0.00455563	-0.0380045
145	237.089	-0.417099	-0.466595	-0.35067	-0.347273	-0.357649	-0.346993	-0.141559	-0.0634478	-0.441291	-0.415897	0.281791	0.185468	0.0460381	0.127251	-0.0803049	-0.185025	0.0784468	0.00417372	-0.583028	-0.58576	0.239702	0.0988891	-0.131987	-0.139267	-0.0547601	-0.198504	-0.119086	-0.24933	0.0174632	-0.0542713	-0.180496	-0.128375	0.220384	0.0656017	0.179019	0.128609	-0.351544	-0.453483	-0.462921	-0.404601	-0.297647	-0.458642	0.172399	-0.0406422	-0.432768	-0.475231	-0.462212	-0.33855
146	243.062	0.166573	0.0205782	-0.348967	-0.174268	0.184354	-0.0806187	0.493783	0.445781	1.05828	0.981754	0.21417	-0.164847	0.447736	0.400219	0.0364167	-0.00280449	0.0656956	0.0235952	0.0437166	0.250246	0.505866	0.333987	0.124168	0.104422	-0.320648	-0.307696	0.163092	0.15289	0.495749	0.594842	-0.0345391	-0.00316805	0.320237	0.177946	0.0457949	0.0730629	0.0884255	0.121177	0.21371	0.193362	0.0927235	0.0738103	0.107382	0.0858172	0.0702989	0.0582524	0.26161	0.258127
147	246.017	0.406454	-0.376655	-0.0922984	-0.119962	-0.285685	-0.427826	0.00432097	-0.121861	-0.654876	-0.877571	0.00791237	-0.142839	-0.228027	-0.0583269	0.053866	0.0638907	-0.116087	-0.308937	-0.324371	-0.040407	-0.0306444	0.0338232	-0.252277	-0.171793	-0.0222408	-0.0962402	-0.0508143	-0.00181033	-0.119392	-0.0654031	-0.0534991	0.0596284	0.0386331	-0.00462863	0.0847386	0.0849342	-0.430036	-0.260296	-0.119867	-0.0504723	-0.118365	-0.299428	-0.218607	-0.0224636	-0.402004	-0.139458	-0.413773	-0.341732
148	253.217	0.364247	0.406092	-1.08158	-1.03002	0.296307	0.272618	-0.0616769	0.0115708	1.4337	1.45521	-0.196447	-0.292745	0.462875	0.370789	0.287738	0.197125	-1.15357	-1.15039	-0.26468	-0.261657	-0.0780574	-0.0913634	0.291458	0.14069	0.137526	0.130223	0.427285	0.355679	-0.142793	-0.133774	-1.1203	-1.00123	0.466363	0.332493	-0.765771	-0.897243	0.403212	0.289804	0.095308	0.118086	-0.352698	-0.422484	-0.967813	-0.982871	0.374544	0.484227	-0.0684116	-0.00346536
149	255.233	0.379558	0.339352	-2.13735	-2.10283	0.376228	0.331757	0.143957	0.122177	0.711419	0.728395	-0.182477	-0.220875	0.26831	0.254994	0.359851	0.342122	-1.15606	-1.20703	0.225187	0.195233	0.414742	0.376754	0.151075	0.132236	0.366269	0.332666	0.309676	0.25406	-0.0330756	-0.0763971	-2.09006	-2.03812	0.519522	0.426916	-1.43346	-1.47686	0.392618	0.381819	0.249497	0.210999	-1.82453	-1.80271	-1.2008	-1.24974	0.396944	0.385474	0.284267	0.257558
150	258.039	0.13576	0.305896	-0.559121	-0.387146	0.377269	0.36455	-0.180679	-0.460097	1.02936	0.947534	-0.283843	-0.115219	-0.453601	-0.380491	-0.0318209	0.271189	-0.188746	-0.104047	0.14578	0.0240347	-0.186792	-0.139701	0.275024	0.133489	0.220501	0.277724	-0.180939	0.0145315	-0.162461	-0.192735	-0.242139	-0.333823	0.179473	0.129939	-0.0991476	-0.205704	0.249541	0.190077	0.0924812	0.107599	-0.504111	-0.514672	-0.133085	-0.352928	0.35265	0.351192	0.0490573	-0.0706938
151	259.023	0.490642	0.446294	-0.533812	-0.45373	0.801917	0.768724	0.544304	0.261919	0.489957	0.317528	-0.680901	-0.677832	0.554243	0.324898	0.0251674	-0.0131764	-0.843056	-0.923892	0.489549	0.467342	0.166381	0.24751	0.607162	0.547053	0.560285	0.539027	0.377377	0.336342	0.474093	0.625088	-0.332036	-0.454867	0.336706	0.259035	-0.727459	-0.622453	0.387443	0.444144	0.13568	0.0698222	-0.202659	-0.186736	-0.961415	-0.829666	0.578213	0.394548	0.511174	0.386244
152	259.077	-0.263082	-0.165813	-0.215246	-0.204696	0.000317251	-0.0486699	0.00303344	-0.119487	-0.114211	-0.122152	0.0350773	0.0255277	-0.0071891	-0.0432017	0.0430746	-0.0357131	-0.148481	-0.19075	-0.300919	-0.269893	0.181801	0.293237	0.0298681	0.0397532	-0.0258216	0.0550309	-0.0420353	-0.140317	0.102544	0.0933137	-0.0753267	-0.0339583	0.128987	0.175676	0.00810686	0.0652949	-0.156872	-0.161161	-0.126564	-0.199657	-0.229058	-0.175791	0.0342555	0.0423131	-0.0988184	-0.148946	-0.111436	-0.204595
153	261.038	-0.148722	-0.0580361	0.237424	-0.173223	-0.204408	-0.085718	-0.327304	-0.365063	-0.25643	-0.321073	-0.132752	-0.181705	-0.233549	-0.208913	-0.0681491	-0.188729	-0.0706204	-0.0956481	-0.253335	-0.279594	-0.118861	-0.178919	-0.112658	0.347608	-0.0712534	0.36784	-0.03472	-0.261486	-0.238847	-0.31099	-0.363283	-0.144456	0.462265	-0.25054	-0.0549386	0.443283	0.00782074	-0.176152	-0.224043	-0.168792	-0.09259	0.450061	0.0398474	0.485244	-0.0479451	0.335212	-0.29958	-0.155252
154	266.07	-0.215769	-0.0474742	-0.22187	-0.168747	-0.111013	-0.0585217	0.106758	-0.0249787	-0.318815	-0.319377	-0.0698475	0.0153052	-0.00861139	-0.238618	0.00184106	-0.0318852	0.0709521	0.0989789	0.0307353	0.0876641	-0.0378435	0.139939	0.00224139	-0.203604	0.115836	0.103501	-0.0162727	0.0329305	0.0294311	0.250686	0.125501	-0.01599	-0.000344594	0.0905961	-0.0843247	-0.0829895	-0.0404164	0.0326264	0.098371	0.0759912	-0.141204	-0.292465	-0.0701031	0.0614489	-0.209285	-0.108114	-0.0393217	-0.0981294
155	267.073	1.02653	0.979745	-0.271247	-0.256127	-0.183573	-0.0933939	1.72671	1.61194	2.71924	2.71905	0.0857471	0.0947929	1.93648	1.83855	-0.0427133	-0.172155	1.86719	1.85426	1.58369	1.57479	1.57676	1.667	-0.120746	-0.0714205	-0.0436134	-0.114543	0.023095	-0.0461546	1.71328	1.77853	-0.0431812	-0.0749349	0.13825	0.0907162	0.121497	0.0650163	1.90748	1.97735	1.59196	1.63102	1.46151	1.52598	1.88672	1.86007	1.91505	1.85721	1.79545	1.68159
156	271.083	-0.163366	-0.241782	-0.26924	-0.269287	-0.120153	-0.106216	0.160273	0.0114852	-0.313873	-0.355231	0.0978817	0.0765571	0.0196504	-0.0900942	-0.0303721	-0.051075	-0.0715595	-0.109192	-0.0559969	0.000109671	0.181973	0.210211	-0.197946	-0.136956	-0.0373984	-0.039517	-0.0220372	-0.0191854	0.128038	0.19391	-0.107231	-0.102027	0.153798	0.144665	0.0169224	0.000137411	-0.0759238	-0.0661979	-0.0285396	0.00801317	-0.475523	-0.397565	-0.0171212	-0.0840705	-0.202735	-0.283889	-0.0769276	-0.140932
157	275.017	1.62156	1.60117	-0.0524685	0.0390929	1.56658	1.46605	1.42506	1.23194	1.2309	1.16517	0.156532	0.0145848	1.87583	1.66959	0.118543	0.00971929	3.74231	3.82399	0.70547	0.529583	1.56663	1.51409	1.71942	1.57883	0.00999423	-0.171751	-0.276712	-0.318689	1.60572	1.58486	0.243966	0.415794	-0.151877	-0.0918651	0.147063	0.206068	2.06036	2.07283	0.902769	0.994931	2.25101	2.51126	3.48168	3.42612	2.04596	1.88051	0.463799	0.377
158	277.12	-0.367279	-0.401414	-0.30143	-0.36027	-0.315401	-0.31433	-0.0251963	-0.266355	-0.0844904	-0.203927	-0.0641077	-0.00749081	0.236072	0.168134	0.113739	0.156801	-0.307673	-0.362713	-0.218054	-0.135603	0.226348	0.297937	0.120003	0.127541	-0.200345	-0.154708	-0.141791	-0.166759	0.0205008	0.0661084	-0.154603	-0.192933	0.232932	0.342344	0.231884	0.152562	-0.319341	-0.1407	-0.143006	-0.124302	-0.332064	-0.332794	0.0492468	0.0258501	0.0563396	0.00821211	-0.183469	-0.215568
159	279.232	0.38019	0.354587	-2.05935	-2.23203	0.433265	0.346392	-0.497182	-0.458013	0.985464	0.986185	-0.305838	-0.375296	-0.146334	-0.0913462	0.283879	0.28102	-1.57469	-1.43948	-0.0788912	-0.18691	-0.519629	-0.476656	0.294718	0.282429	0.243384	0.205293	0.430304	0.419478	-0.461266	-0.531346	-2.19902	-2.24916	0.669774	0.536506	-0.954235	-1.15264	0.409699	0.428489	0.328219	0.229889	-1.36955	-1.36856	-1.1751	-1.17758	0.487073	0.428825	-0.0276542	0.0132648
160	281.248	0.502657	0.426367	-2.30763	-2.37914	0.370333	0.344085	-0.0981338	-0.202149	1.86302	1.8802	-0.347453	-0.373934	0.410221	0.378334	0.387193	0.354268	-1.26874	-1.36647	-0.125815	-0.15368	-0.141655	-0.0788189	0.188923	0.182391	0.233327	0.190584	0.474228	0.408638	-0.276122	-0.282622	-2.24642	-2.23893	0.327121	0.312104	-1.25421	-1.3091	0.475717	0.458391	0.246826	0.182662	-1.55017	-1.57187	-1.14495	-1.24169	0.520197	0.486868	-0.000861986	-0.000287826
161	282.084	0.14165	0.0841234	-0.0534082	-0.323718	0.225842	0.314275	0.48786	0.555428	0.744731	0.96396	-0.187482	-0.074163	0.505799	0.386268	-0.0547048	-0.00819679	0.00969116	-0.220486	0.40498	0.298201	0.573091	0.549984	0.353277	0.307407	0.14186	0.13568	0.213437	0.261349	0.667534	0.7676	-0.338622	-0.451713	0.136528	0.157855	-0.140304	-0.419792	0.287871	0.332567	0.148859	0.161882	0.141991	0.152697	-0.161733	-0.0686676	0.323695	0.364488	0.38974	0.502686
162	283.264	0.279887	0.250843	-1.79892	-1.797	0.292541	0.271638	-0.0201866	-0.108194	0.264804	0.259095	-0.0474733	-0.067381	0.210963	0.122202	0.334096	0.313402	-0.758459	-0.773848	0.231217	0.220388	0.240012	0.284643	0.00778235	0.0217586	0.333143	0.335264	0.117282	0.10251	-0.223619	-0.22958	-1.79913	-1.67537	0.473079	0.427304	-1.14541	-1.17454	0.255962	0.318451	0.122953	0.107637	-1.64428	-1.6594	-0.83809	-0.859532	0.393735	0.307437	0.32928	0.260605
163	289.033	-0.173178	-0.139845	-0.116249	-0.115675	0.00404622	-0.0234473	0.0575093	0.0142736	-0.274933	-0.249002	0.136622	0.0374165	0.165703	0.179533	-0.0894822	-0.00351079	0.364182	0.311307	0.21806	0.327937	0.190335	0.185709	0.0230184	0.0558129	0.0258344	-0.042737	-0.123113	-0.0582844	0.0182461	0.147925	-0.0742995	-0.135022	0.154244	0.100281	0.0170306	0.0807993	0.22671	0.113635	0.177526	0.139447	-0.12373	-0.0485766	0.375725	0.362657	0.190256	0.0187441	0.267615	0.161487
164	290.968	-0.234439	-0.236892	0.00836404	0.0365128	-0.0551897	-0.0057331	0.114475	-0.115885	-0.340332	-0.437077	0.0534576	0.0399189	0.0575901	0.0594786	-0.00734623	-0.0173385	-0.056348	-0.0550753	-0.132823	0.0948367	0.0191138	0.141373	-0.0175925	0.0511804	0.0547382	0.0410256	-0.0355658	0.0102506	0.191601	-0.00458339	0.00482862	0.076164	0.091749	0.0299269	-0.0884281	-0.0583254	-0.0267445	-0.143604	0.145229	0.0170328	0.0660289	0.0810758	-0.00395611	0.0294227	-0.267786	-0.260606	-0.128054	-0.125077
165	295.228	-0.0244796	-0.023001	-0.812762	-0.975571	0.0467032	-0.00709673	0.0986389	0.161448	0.265789	0.231162	0.102667	-0.0551059	0.100861	0.204579	0.0938933	0.00526288	-0.583502	-0.787284	0.0396621	0.0129859	0.182964	0.193429	0.241963	0.173535	0.11613	0.0195579	0.214765	0.125491	0.294293	0.312123	-0.683502	-0.749016	0.368383	0.285547	-0.262944	-0.492959	0.19144	0.0120647	0.109779	0.130353	-0.752145	-1.09112	-0.35726	-0.613332	0.00016429	0.0711255	0.0541072	0.0850541
166	300.049	-0.264508	-0.14281	-0.172046	-0.207993	0.0299933	-0.086905	-0.141384	-0.29539	-0.191882	-0.167982	0.0848051	0.0292153	0.0961427	-0.0809261	0.0747863	-0.242495	0.0468092	0.195923	-0.0959888	-0.107695	0.198482	0.078294	0.00704845	-0.0336241	-0.195251	0.00424088	-0.0315503	0.0852803	0.106662	-0.122868	-0.0900468	-0.0131355	0.224494	0.0992473	0.149384	-0.00608911	-0.00424718	0.160623	-0.0743796	0.0363998	-0.132422	-0.00158339	0.0813063	-0.192284	-0.0910202	-0.172205	-0.0383035	-0.0805549
167	301.181	-0.275012	-0.32816	-0.368234	-0.264374	-0.0532172	-0.131275	-0.0280701	-0.0523115	-0.0498594	0.0299849	0.0747826	0.0367515	0.0381505	-0.05839	-0.0286196	-0.0710942	-0.140397	-0.296105	-0.151692	-0.0536443	0.0586769	0.156634	-0.0930239	-0.158229	0.06822	-0.108023	0.000966887	0.0504417	0.107565	0.117428	-0.155517	-0.111581	0.189733	0.109688	0.0456359	-0.0830628	-0.163473	-0.122423	-0.0188282	-0.0326857	-0.335654	-0.479084	-0.0947016	-0.186956	-0.171618	-0.141471	-0.140297	-0.146239
168	301.217	0.11294	-0.038867	-0.945967	-1.09606	0.320214	0.242345	-0.0100275	-0.00151152	0.623922	0.697129	-0.234085	-0.12669	0.0940811	0.153937	0.158222	0.175719	-0.565055	-0.788785	0.0447738	0.122242	0.122596	0.0506358	0.62829	0.573509	0.258275	0.068708	0.395937	0.239688	-0.021459	-0.0243825	-1.06536	-1.09937	0.381083	0.305903	-0.585062	-0.784812	0.266319	0.248044	0.269093	0.142117	-1.08157	-1.15069	-0.744664	-0.794308	0.280249	0.180761	0.0483941	0.0568794
169	304.034	0.0620617	0.0518679	0.172231	0.219431	0.26425	0.0944428	-0.347129	-0.460302	0.465591	0.5879	-0.0669045	-0.149921	-0.292377	0.133709	0.0288389	0.0471731	-0.0959975	-0.237807	0.108044	0.13077	-0.160033	-0.181564	0.0388385	-0.0739427	-0.0270075	0.223382	-0.00423126	0.165735	-0.33991	-0.226837	0.189018	0.0125544	-0.112947	-0.106062	0.036528	-0.32696	0.0993572	0.0399116	-0.0920509	0.0133851	0.518241	0.487365	0.0460086	0.0246418	0.0135761	0.0248213	-0.188158	-0.0736189
170	305.018	0.541948	0.635739	0.365887	0.228625	0.16853	0.211336	-0.460514	-0.642003	0.998293	0.971479	-0.69185	-0.719131	-0.256138	-0.349236	0.36456	0.32574	0.243887	0.0852189	-0.00199567	0.127192	-0.457458	-0.371818	-0.0457281	-0.159092	0.122233	0.00142513	0.303853	0.428359	-0.37742	-0.370426	0.110009	0.0887267	-0.486329	-0.497769	-0.354537	-0.356578	0.414313	0.398406	0.20547	0.281366	0.708072	0.876241	-0.0716469	-0.0614729	0.468253	0.405767	-0.0280307	-0.0739603
171	306.05	-0.0428514	-0.175798	-0.186463	-0.358434	-0.0244916	-0.0199137	-0.209172	-0.223947	0.174266	0.251439	-0.0777385	-0.0465028	-0.309713	-0.202578	-0.0382489	0.0610348	-0.253712	-0.259448	-0.0179448	-0.0290216	-0.0908396	-0.0275016	-0.0993384	-0.0179055	0.010353	-0.00969806	0.0681716	-0.00493676	-0.0158263	-0.00194125	-0.188346	-0.208869	-0.152066	0.0338735	0.0532069	-0.0231446	0.0559796	-0.0100161	0.0819299	0.0287212	-0.4603	-0.44842	-0.339835	-0.0849058	-0.0714849	-0.221445	0.0582202	-0.107771
172	306.076	-0.3833	-0.444795	-0.21507	-0.212466	-0.463522	-0.505994	-0.276469	-0.701272	-3.26083	-3.35562	0.0489177	-0.0407628	-0.968042	-1.3338	-0.20043	-0.21804	-0.424588	-0.479171	-0.250044	-0.236408	-0.46374	-0.283315	-0.322553	-0.336102	-0.356085	-0.356555	-0.0649081	-0.100168	-0.358596	-0.338121	-0.301081	-0.332575	0.176179	0.201402	0.487433	0.495858	-0.238024	-0.127857	-0.0149874	0.0359098	-3.53324	-3.33178	-0.525427	-0.548684	-0.417401	-0.611502	0.062222	-0.118674
173	307.151	-0.0972486	-0.0938855	-0.12088	-0.0728081	0.0119049	-0.0496244	-0.0102375	-0.187495	0.169557	0.151074	0.117077	0.0857156	-0.0356532	-0.0836608	-0.095324	-0.0558002	-0.117716	-0.158368	-0.19347	-0.116005	-0.0406333	-0.0459869	-0.0872411	-0.0969715	-0.0467721	-0.039342	0.00229905	-0.103242	-0.0239019	0.014198	-0.0160522	0.0310787	0.0926709	0.0864575	0.108158	0.00654183	-0.135813	-0.171245	-0.184393	-0.248275	0.358962	0.500203	0.0476605	0.024273	0.0158945	0.0024565	-0.163327	-0.202741
174	308.099	-0.0507516	0.054359	0.851779	0.838172	-0.00633706	-0.15194	-0.870084	-1.02396	0.42147	0.458278	0.102128	0.0395998	-0.232968	-0.225106	-0.108621	-0.204216	0.103559	0.189794	0.181321	0.0854233	-1.02495	-0.887963	-0.109277	-0.0467035	-0.121969	-0.174311	0.0109124	-0.0573044	-0.9754	-0.773517	0.574386	0.606367	-0.487627	-0.470656	0.150785	0.286153	-0.0555998	-0.0593475	-0.224391	-0.248799	1.2746	1.47334	0.133608	0.220471	-0.0760467	-0.168278	-0.0481049	-0.184845
175	308.978	-0.270875	-0.28062	-0.115032	-0.15013	-0.21609	-0.190386	0.167887	0.0510048	-0.299466	-0.412378	-0.116234	0.0240198	0.028682	-0.110734	0.040495	0.0439787	-0.124853	-0.0637612	-0.109641	-0.100987	0.133209	0.132104	-0.119641	-0.129238	-0.0571244	-0.099104	0.0333037	0.129933	0.135775	0.189175	0.0274118	0.0152889	0.0418852	0.0767525	-0.0391211	0.0222814	-0.0813032	-0.040759	0.0453302	0.100048	-0.224686	0.110369	-0.176473	-0.151911	-0.266811	-0.234605	0.0578882	-0.115357
176	311.223	-0.103322	-0.234463	-0.512344	-0.564894	-0.0836702	-0.108391	-0.0271569	-0.0144877	0.0115072	0.0518897	0.0578069	0.0139685	0.00246707	-0.00297661	-0.0713739	-0.068204	-0.244351	-0.43273	-0.0984713	-0.0461985	0.181333	0.072424	0.024666	-0.00395889	-0.0169153	-0.0362014	0.11301	0.0420541	0.175718	0.196567	-0.287826	-0.265025	0.240224	0.182269	-0.00311709	-0.0419122	0.0168229	-0.149347	0.062489	-0.0453686	-0.470663	-0.614018	-0.116968	-0.191725	-0.0740492	-0.041542	-0.0752908	0.00241064
177	311.295	0.214131	0.186343	-1.35366	-1.16955	0.224548	0.108159	0.0284272	-0.0955869	-0.0718508	-0.000650637	0.0876919	-0.090875	0.289585	0.177352	0.209712	0.291021	-0.4684	-0.53647	0.278963	0.351481	0.0746822	0.168875	-0.092757	0.081667	0.289089	0.206044	0.00884927	0.0416736	-0.118332	-0.194836	-1.23498	-1.14326	0.444196	0.399298	-0.739793	-0.716101	0.17014	0.142163	0.11518	0.162444	-1.33352	-1.25995	-0.476614	-0.432973	0.29284	0.175709	0.318625	0.344447
178	312.061	-0.153087	-0.154098	0.0471072	0.00722279	-0.0314425	-0.0447316	-0.10452	-0.260511	-0.113793	-0.128169	0.00796565	-0.0375176	-0.107624	-0.145563	0.029921	-0.0271076	-0.124545	-0.106225	-0.157239	-0.0238094	0.157161	-0.0357869	-0.0922315	-0.0826664	-0.0761233	-0.113664	0.107524	0.0580255	-0.0132303	-0.139928	-0.0947251	0.253338	0.107578	0.054579	0.0217623	0.016259	-0.131556	-0.00880598	-0.171116	-0.131388	0.0211283	-0.0211188	0.0635201	0.172171	-0.100502	0.0522763	-0.133019	-0.136173
179	313.044	-0.034551	0.0318379	-0.0329068	-0.168649	0.267613	0.12974	-0.109991	-0.0701453	0.0206254	0.0310856	0.0212399	-0.113503	0.0893144	-0.132647	0.0545254	0.0913694	-0.00496117	-0.0607237	0.212949	0.220791	0.157517	0.249104	0.0899962	0.0386382	-0.032993	0.0716264	0.0852644	0.1485	0.0413253	0.0263719	-0.232747	-0.162035	0.0592942	0.088544	-0.23402	-0.137526	0.215631	0.201177	0.187256	0.0713955	-0.173818	-0.274768	0.147579	0.0580961	0.188411	0.00965684	0.0496405	0.0143007
180	315.196	-0.210686	-0.377835	-0.491112	-0.506817	0.0430431	-0.0826808	-0.0550595	-0.0111039	0.0709111	-0.0356466	0.0506115	0.0532055	0.0533446	-0.0112756	0.0228395	0.00639356	-0.343294	-0.404041	0.0328082	-0.120858	0.0567495	0.123569	0.438244	0.466671	-0.00921758	-0.038109	0.0950196	0.0452072	0.105002	0.199316	-0.285538	-0.375976	0.248737	0.0849503	-0.0730937	-0.170947	0.0495955	-0.139842	0.118576	0.168444	-0.511885	-0.507123	-0.181593	-0.174914	-0.0736542	-0.0586994	-0.0972814	-0.0748207
181	321.049	-0.144637	-0.239907	-0.267259	0.0190644	0.068276	-0.0151136	-0.00591927	-0.0989022	-0.178755	-0.0429112	0.176332	0.0911517	0.0623566	0.132346	0.0113798	0.0172424	0.123316	-0.16389	-0.0827907	0.0925935	0.132469	0.139489	-0.0895426	-0.0525087	-0.026371	-0.038805	-0.07169	-0.0252312	0.0432853	0.0224756	0.109332	-0.0739435	-0.00162428	0.0646392	-0.0736119	-0.0815517	-0.0651805	-0.175256	0.0793983	0.119856	0.00559627	-0.0646668	0.104284	0.0583783	-0.16294	-0.0809072	-0.0392529	-0.0414792
182	322.045	0.0842115	0.014441	-0.150351	0.00273177	0.169802	0.147675	0.850757	0.774294	0.228552	0.0525551	-0.060985	0.0251711	0.989534	0.801443	-0.152554	-0.0498619	0.479372	0.381666	0.0273529	-0.0989309	0.718064	0.894786	0.207861	0.199427	-0.0376742	0.0573209	0.0722214	-0.0226085	0.785619	0.761362	0.0582015	0.159426	0.182748	0.157504	-0.0400449	0.182614	0.102143	0.22024	0.119709	0.201119	0.992741	1.08388	0.447114	0.442402	-0.0710335	-0.0663348	0.0827227	0.0231741
183	322.986	0.514527	0.585063	0.479686	0.511493	0.353395	0.356311	-0.385264	-0.448155	0.325703	0.291727	-0.29497	-0.312762	-0.129996	-0.155327	0.11934	-0.0650984	0.641329	0.673408	0.422055	0.559134	-0.388088	-0.492143	0.0486758	0.0813452	0.164168	0.040383	0.130114	0.129671	-0.425179	-0.283375	0.221918	0.189163	-0.283129	-0.340246	-0.0809726	0.0771662	0.28387	0.199437	0.115123	0.221716	0.680157	0.748403	0.288655	0.328249	0.411538	0.407507	0.0907159	0.178076
184	323.029	0.488791	0.470425	-0.356787	-0.266594	0.604507	0.591298	1.83533	1.43882	1.1368	1.0748	-0.0970606	-0.105501	1.87499	1.62054	0.153242	-0.0667257	0.782837	0.795721	0.657652	0.689372	1.7011	1.68613	0.594929	0.576817	0.0943003	0.121806	0.251234	0.152671	1.63667	1.74675	-0.271162	-0.2656	0.324608	0.259643	-0.296179	-0.327686	0.604793	0.61124	0.676964	0.704112	1.69416	1.77302	0.77376	0.727869	0.566079	0.423633	0.732567	0.649684
185	325.093	-0.151839	-0.182217	-0.193212	-0.189464	-0.0858666	-0.0822384	0.0677573	-0.144468	-0.299697	-0.304916	0.0916332	0.0758095	-0.000971912	-0.0913567	-0.0619567	-0.101779	0.0524165	0.0431015	-0.00137355	0.0463967	0.0573776	0.200309	-0.096186	-0.0874534	-0.0100473	-0.0269684	-0.0257428	-0.00935932	0.124019	0.192507	-0.0371781	-0.0341826	0.1571	0.165992	0.0242093	0.0332486	-0.122135	-0.0663864	0.0560025	0.0671239	-0.196605	-0.193815	-0.0228973	-0.0953298	-0.170406	-0.242474	-0.00635999	-0.16936
186	327.05	-0.162561	-0.208165	-0.112125	-0.0732687	-0.00479538	-0.0851706	-0.0429706	0.00816575	-0.103108	-0.0622352	0.123885	0.0955722	0.189581	0.137112	-0.026976	-0.0892213	0.142053	0.0528387	-0.111327	-0.0970231	0.15878	0.106356	-0.0664184	-0.156441	0.0160046	0.031111	-0.12227	0.0372684	0.0918621	0.0593346	0.0640371	0.0574753	0.136744	-0.0340329	-0.0827617	-0.00255909	0.000870279	-0.0906551	-0.102618	-0.156878	0.280636	0.436485	0.0210559	0.0902184	-0.233953	-0.257616	-0.140356	-0.0934928
187	328.046	-0.180586	-0.228542	-0.0434801	0.0604051	-0.124027	-0.0962708	-0.117253	-0.267943	-0.556737	-0.672205	0.152391	0.0818501	-0.352918	-0.292443	-0.00353054	-0.0767539	0.0715475	-0.0832051	-0.0743058	-0.079708	-0.222057	-0.0755464	-0.0361896	-0.240833	-0.199868	-0.26756	-0.0335292	-0.184031	-0.27747	-0.184591	-0.0454563	-0.135063	0.118378	0.0809475	0.17599	0.25835	-0.0887389	-0.145029	-0.157528	-0.0746881	-0.671679	-0.526998	-0.123303	-0.187565	-0.2337	-0.16343	-0.210478	-0.0670348
188	330.061	-0.181816	-0.30781	-0.313246	-0.301417	-0.077876	-0.0702483	0.255725	-0.0794932	-0.0629762	-0.292196	0.0412401	-0.0726597	-0.0419683	-0.247029	0.212457	0.134287	-0.0918783	-0.072976	0.0390021	0.0150869	0.230898	0.329041	-0.143307	-0.0734167	0.0089625	0.0822199	-0.0109772	0.00934778	0.300362	0.373978	-0.154908	-0.148548	0.136209	0.129708	-0.257252	-0.211847	0.0212856	0.129749	0.114677	0.16548	-0.628878	-0.426536	-0.0466537	-0.167817	-0.0830447	-0.0804317	0.0461304	-0.0716848
189	331.045	-0.124613	-0.0811371	-0.0573663	-0.124967	-0.0348274	-0.158651	0.0869468	0.0116775	-0.0810527	-0.269846	0.142165	0.0284728	0.132334	0.0547849	0.0270589	-0.0327821	0.0606822	0.0326194	-0.0203851	-0.0545274	0.159016	0.215248	0.040356	-0.0677923	0.0938899	0.00908921	0.0269845	-0.160913	0.0144219	0.0392174	-0.124066	-0.0929156	0.118212	0.0899822	-0.111292	-0.0478449	-0.004029	-0.0137833	0.0688979	-0.00349188	-0.197656	-0.198205	0.0665408	-0.0210435	-0.0964683	-0.0959458	-0.190173	-0.0573032
190	337.057	0.112761	0.110629	-0.324743	-0.327447	0.308941	0.311058	0.0462611	-0.311562	0.425431	0.273487	-0.0109058	-0.0572479	0.0217934	-0.130363	0.0888105	0.000750477	0.0788516	0.0119404	0.12492	0.0781547	0.14855	0.167017	0.325254	0.354367	-0.0518809	-0.0926278	0.10864	-0.00211318	-0.00598986	0.0523316	-0.35161	-0.342214	0.0438067	0.0674281	0.0357021	-0.0319049	0.11601	0.097722	0.113685	0.0120542	-0.315088	-0.287468	0.172621	0.108736	0.168104	0.0674993	0.02091	0.0139618
191	338.989	0.083384	-0.0412416	0.048831	0.174262	-0.437085	-0.462261	1.65636	1.21165	1.44691	1.23557	-0.0016535	-0.00812949	1.84046	1.4846	-0.0238642	0.0644497	1.1248	1.27896	0.474171	0.406585	1.38829	1.58732	-0.45609	-0.400187	-0.195782	-0.208288	-0.0764203	-0.0451857	1.56325	1.47695	0.160413	0.318464	0.089827	0.0496731	0.223874	0.205871	0.436793	0.578355	0.378878	0.380879	2.10755	2.3354	1.02674	1.0206	0.429295	0.170734	0.400582	0.157576
192	341.109	-0.500702	-0.582177	-0.0159738	0.0103334	-0.295123	-0.309045	0.0722207	-0.148454	-0.0498619	-0.0774625	0.725002	0.644191	0.0362249	-0.109054	-0.246099	-0.181766	-0.469513	-0.503421	-0.323165	-0.325182	0.103898	0.104288	-0.334531	-0.28542	-0.46882	-0.304231	-0.188886	-0.192158	0.0551101	0.100053	-0.223672	-0.146979	0.14109	0.140953	-0.16394	-0.181401	-0.533696	-0.571425	-0.44091	-0.426106	-0.0984989	-0.0811796	-0.412113	-0.387242	-0.526659	-0.437116	-0.527498	-0.519395
193	346.056	0.470464	0.398663	-0.790029	-0.705391	0.834593	0.772057	1.1276	0.761025	-0.161558	-0.25186	-0.409531	-0.484628	1.11421	0.887765	0.255844	0.265737	0.186511	0.127174	0.353231	0.337248	1.00775	1.10326	0.760468	0.831093	0.359902	0.373764	0.150138	0.115004	1.07209	1.03643	-0.504262	-0.408284	0.487088	0.449437	-0.591465	-0.512974	0.378928	0.402693	0.341528	0.331085	1.68658	1.74716	0.0425674	0.0832518	0.334032	0.184423	0.538891	0.381178
194	347.04	0.142538	0.241997	-0.0865411	0.0841583	0.0945189	0.0461543	1.40521	1.06891	1.24307	1.17141	-0.0189757	-0.163956	1.99399	1.85555	0.101494	0.137835	2.0589	2.05983	1.08201	1.08162	1.23528	1.21645	-0.0666389	-0.033637	-0.0576371	0.017172	0.0367576	0.0865726	1.11767	1.18053	0.153503	0.22281	-0.0612983	-0.0640499	-0.0623646	-0.105936	1.3649	1.41245	1.22359	1.29139	2.28963	2.46701	1.98529	1.97682	1.18477	1.14719	1.1194	0.968873
195	349.093	-0.268922	-0.143693	-0.127165	-0.191671	-0.0563002	-0.108355	0.157948	-0.171707	-0.110955	-0.0696705	0.0558137	0.0424155	0.215144	0.143242	0.000419956	-0.0954815	0.0188211	0.0448909	-0.0191323	0.0696544	0.120561	0.206925	-0.120036	-0.096358	-0.0287416	-0.0614656	-0.0500218	-0.0552897	0.111628	0.195827	0.0232104	-0.0858451	0.159989	0.150289	0.0792616	0.099096	-0.0711654	-0.0853248	-0.0356529	-0.0526721	-0.0209368	0.108201	0.0318539	0.0209647	-0.120244	-0.248244	-0.022935	-0.0617875
196	351.218	-0.13186	-0.232799	-0.323549	-0.497229	-0.0342676	-0.142258	0.0372815	0.00659827	0.0976549	0.0574686	-0.00118222	-0.0348324	-0.0328022	0.0213672	0.0440555	-0.0164436	-0.251154	-0.373794	-0.0162347	-0.0111758	0.133347	0.137923	-0.0328342	0.0849969	0.0155996	0.0782325	0.0884457	0.0621307	0.107931	0.14933	-0.239356	-0.253363	0.157976	0.114251	-0.0643445	-0.192986	0.090027	0.116804	0.0370658	0.119998	-0.390779	-0.50412	-0.121601	-0.183165	-0.0658224	-0.0518083	-0.0636488	-0.0970354
197	352.067	-0.0836767	-0.176066	0.0849745	0.229991	-0.1233	-0.11552	0.0640761	-0.201424	-0.117739	-0.0863847	-0.00606611	0.13167	-0.0231	0.0134032	-0.00392311	-0.178373	0.0879848	0.0958974	0.122454	-0.0226444	0.0145706	0.0271105	-0.17685	0.025009	-0.150072	-0.0452618	-0.0891944	0.363876	0.0537757	0.0295566	0.0479706	-0.0732138	0.0564577	-0.0441534	-0.0503498	-0.051842	-0.211603	-0.0194396	-0.103115	-0.0263491	0.116641	0.202565	-0.00364429	0.0031402	-0.0206009	-0.0524995	-0.162243	-0.147149
198	362.05	0.242526	0.149159	-0.21462	-0.31238	0.39897	0.404546	0.509961	0.30222	-0.235532	-0.381869	-0.371112	-0.284786	0.627845	0.379882	0.199346	0.0796003	0.453378	0.573004	0.197115	0.152963	0.515046	0.588861	0.324529	0.390458	0.24851	0.242482	-0.0687881	0.223249	0.428628	0.549077	0.0166639	0.0840138	0.350551	0.216926	-0.413858	-0.0609545	0.262636	0.319381	0.182391	0.127911	1.162	1.21406	0.397442	0.40338	0.188947	0.102806	0.116338	0.158873
199	367.213	-0.188871	-0.129035	-0.38595	-0.341404	-0.0528974	-0.0551184	0.106144	-0.0982665	-0.0293187	-0.0452453	0.0346611	0.0161914	-0.00721816	0.0160298	0.0561209	-0.055097	-0.240055	-0.232453	-0.00251634	0.0377394	0.108307	0.138852	-0.0153216	-0.0157422	-0.0245041	-0.00708956	0.0818466	0.015227	0.107194	0.164696	-0.0695702	-0.197818	0.234922	0.101223	-0.0282448	-0.0979652	0.0211878	-0.0288085	0.0245805	0.125447	-0.297917	-0.390804	-0.0614237	-0.107142	-0.0114311	-0.0565508	-0.0451501	-0.0291488
200	383.114	-0.0680933	-0.0494818	-0.195525	-0.285804	-0.0877518	-0.0640832	0.0482365	-0.166884	0.0797458	0.0380746	0.03632	-0.00997789	0.0667626	-0.0347923	-0.0915213	-0.0583031	-0.0301267	-0.182108	0.0118349	0.0872526	0.0266925	0.0261828	-0.209129	-0.161312	-0.0483441	-0.111791	0.0281339	0.0481024	0.0916452	0.0205387	-0.12904	-0.186532	0.139862	0.179205	0.0939466	0.0964042	-0.0479489	-0.0685523	-0.112659	-0.00708767	-0.256434	-0.183591	0.0672279	-0.132993	-0.0661595	-0.0123856	-0.0148776	-0.0657512
201	386.015	0.325809	0.004685	0.295954	0.154789	0.218168	-0.00315107	-0.236378	-0.477161	-0.293817	-0.422632	-0.0487515	-0.0401673	-0.228091	-0.301443	0.0578902	0.0109621	0.199873	0.120615	0.262727	0.176678	-0.175769	-0.0952042	-0.172809	0.0820538	0.0344398	0.0986665	-0.011327	0.0309911	-0.0834793	-0.0898548	0.0990737	-0.0281351	0.140102	-0.252022	-0.0876839	-0.0555196	-0.102268	0.121239	0.105792	0.215505	-0.0813829	-0.182571	0.117993	0.0328163	0.190114	0.17441	-0.0417511	0.127299
202	397.108	0.11523	-0.0262546	0.0494765	-0.0624409	-0.0548912	0.144265	0.412748	0.129291	-0.0548902	-0.134605	0.371954	-0.0245189	0.363711	0.129189	-0.625827	-0.519037	0.284203	0.322873	-0.0699	-0.0858182	-0.434608	-0.337194	-0.645811	-0.61393	0.269858	0.159642	0.23355	-0.059713	0.335962	0.396228	-0.0427615	0.0931005	-0.410107	-0.34592	0.295332	-0.531541	0.210205	0.0497761	-0.142346	0.193509	-0.106728	-0.074154	0.2521	0.260162	0.130097	0.0536019	-0.20922	0.0666942
203	402.011	0.100113	0.0525976	-0.163894	-0.195697	0.181811	0.10453	0.117172	-0.158082	-0.679545	-0.728222	-0.25174	-0.217465	-0.125321	-0.393396	-0.0706008	-0.0214981	0.21555	0.413558	0.0415923	0.032106	-0.0733047	0.108253	0.086774	0.0941385	0.124662	0.197122	0.116571	0.0404759	-0.138272	-0.111847	-0.0151909	0.0308832	0.106397	0.21729	-0.0783105	0.092418	0.146325	0.125954	0.0863494	-0.00524258	0.132878	0.343917	0.0402723	0.253333	0.0570724	-0.0971732	-0.0125139	-0.0364451
204	402.995	0.0954677	0.135016	-0.0344301	-0.0485389	0.0875852	-0.0501812	-0.061669	-0.485097	0.0379649	0.0721704	-0.319073	-0.333207	-0.34948	-0.584071	0.132324	0.10283	0.236112	0.337558	0.0741706	0.0490617	-0.244422	-0.123114	-0.0341062	-0.0315134	-0.0291793	-0.0867902	0.277011	0.116324	-0.231382	-0.207238	0.0289918	0.0613682	-0.0586709	-0.0566481	-0.0467764	0.0695213	0.253462	0.356994	0.185994	0.216406	0.20476	0.336914	0.0600665	-0.0158974	0.112365	-0.0831531	0.134052	0.00899521
205	407.28	0.105175	-0.0998356	-0.674489	-0.927187	0.110432	0.0510223	0.00751757	-0.0667653	0.408688	0.462094	-0.0763523	-0.0440844	0.18598	0.0996563	0.155194	0.0737802	-0.454379	-0.771627	-0.0215555	-0.0114779	0.223935	0.1254	0.146377	0.0352378	0.194778	0.0898624	0.191487	0.112969	0.152749	0.0845165	-0.709485	-0.756324	0.38981	0.209149	-0.354885	-0.511568	0.147887	0.0120645	0.229228	0.250117	-0.799955	-0.861226	-0.337754	-0.586544	0.114371	0.0637715	-0.0121372	-0.0538804
206	410.026	0.026291	-0.025566	-0.112463	0.0927689	0.242007	0.222349	-0.132631	-0.156326	-0.172843	-0.25675	-0.186152	-0.0953408	-0.0642602	0.00788415	0.108546	0.0492069	0.255018	0.318827	0.272161	0.10653	-0.145393	-0.0484102	0.114267	0.253061	0.0779154	0.00242016	0.102071	-0.0949698	-0.100042	0.0166613	0.183452	0.243665	-0.0134686	-0.0198514	-0.0129294	0.0204996	-0.00837716	0.0987938	-0.0184833	0.117826	0.271356	0.395924	0.0764395	0.176622	0.0331638	0.164851	-0.0311124	0.0389972
207	421.075	-0.181555	-0.210987	-0.0190868	-0.104873	-0.123536	-0.124418	0.0651969	-0.157889	-0.34822	-0.297329	0.0449443	-0.0831165	0.0166966	-0.0926596	-0.0875755	-0.0815948	0.0878918	0.142572	-0.161028	-0.0534006	0.201806	0.113476	-0.0666136	-0.0908518	-0.0313113	-0.0425273	0.0739415	0.0399277	-0.0488632	-0.119647	-0.00715825	0.0335748	0.0651105	0.127121	0.0538829	0.0976597	-0.176798	-0.208054	-0.0649341	-0.035417	0.0316189	0.0111531	0.0690043	0.105793	-0.0653694	-0.117496	-0.246805	-0.127143
208	426.022	-0.0176863	-0.126195	-0.0373767	0.0925566	0.0998944	-0.00504449	-0.0190439	-0.325897	-1.13861	-1.26602	-0.0862601	-0.0670564	-0.406362	-0.61819	-0.0431787	-0.0934759	-0.109449	0.183984	-0.146276	-0.123947	-0.172601	-0.0649438	0.0298862	0.0703444	-0.127668	-0.126971	-0.0249222	-0.0861614	-0.120744	-0.093144	0.19986	0.438267	0.0689939	0.00529066	0.178192	0.387641	-0.129943	-0.133868	-0.115829	-0.135338	-0.392381	-0.193501	-0.267898	-0.189896	-0.272613	-0.44199	-0.11572	-0.24497
209	442.017	-0.193233	-0.0822415	-0.0912969	0.0549523	0.122317	-0.100332	0.071231	-0.139252	-0.622028	-0.739373	-0.196426	-0.182347	-0.164035	-0.317986	-0.0830648	-0.0130633	0.259116	0.385893	0.169317	0.0745755	-0.0853668	-0.0166199	-0.141605	-0.0150121	-0.0731808	-0.0411823	-0.0315829	-0.0566192	-0.162031	-0.0676497	0.175057	0.228835	0.191843	0.0483316	0.288851	0.295206	-0.0232301	0.0743236	-0.00144467	-0.00892245	-0.0766177	0.141959	0.124996	0.209898	-0.0305375	-0.229344	-0.0457878	-0.172155
210	445.054	-0.157235	-0.197258	0.105699	0.0703975	-0.0664132	-0.142962	-0.0686434	-0.228435	-0.474874	-0.45862	0.114843	-0.00528365	-0.0217314	-0.139996	-0.0392986	-0.274643	0.300027	0.319261	0.217349	-0.0253688	-0.0669134	-0.00433954	-0.204827	-0.154507	0.0264625	-0.0549419	-0.11118	-0.0171841	-0.0923785	0.00926134	0.104813	0.262661	0.0823773	0.042703	0.153063	0.155688	-0.0207761	-0.0870974	-0.0939798	0.0451261	0.0621782	0.160926	0.327984	0.237761	-0.157855	-0.103424	-0.032084	-0.177678
211	463.234	-0.0183891	-0.0389776	-0.376171	-0.371324	-0.00178687	-0.0218456	0.0449454	-0.146464	0.0497958	-0.0244063	0.0595341	0.000249423	0.0406388	-0.00385424	-0.0177254	0.00774324	-0.0921836	-0.297308	0.107959	0.216077	0.0757125	0.115958	-0.0801433	-0.0958544	0.0447924	0.0306284	0.0899503	0.071957	0.0902498	0.130276	-0.311881	-0.146536	0.176601	0.172563	-0.139672	-0.170824	0.0537125	0.0621612	0.0245842	0.131901	-0.399449	-0.404114	-0.0614811	-0.200694	0.0869197	-0.0049123	0.119044	0.0387888
212	465.305	-0.138875	-0.230475	-1.44918	-1.51362	0.115352	0.0645279	0.234335	0.102794	0.300757	0.359374	0.00557049	0.0053937	0.0450889	-0.0667911	0.358914	0.25155	-0.674932	-0.710139	0.164348	0.09864	0.389691	0.516396	0.0254381	-0.166743	0.178058	0.217647	0.18071	0.172379	-0.00643144	-0.0362469	-1.50175	-1.49514	0.237799	0.335814	-1.03957	-1.06366	0.108641	0.210271	0.0909846	0.0882507	-1.05876	-1.37649	-0.598186	-0.666192	0.316115	0.191368	0.0468512	-0.068997
213	465.983	0.147739	-0.0283541	0.118609	0.198519	0.0259105	-0.0411512	-0.226158	-0.53135	-0.168759	-0.146781	-0.100493	-0.122103	-0.0565301	-0.299943	0.0773153	0.0910215	0.0712403	-0.00649773	0.0346888	0.0984981	-0.217	-0.0482798	0.0134198	0.0591876	-0.0154633	-0.107222	0.0294375	0.0563957	-0.330523	-0.0531757	0.175009	-0.0314731	-0.0445419	0.0228614	-0.0495171	0.116113	0.0188573	-0.0885551	-0.137642	0.0365735	0.108021	0.162689	-0.0909358	0.0141432	-0.0801643	-0.130635	-0.0278216	-0.097157
214	481.978	-0.240293	-0.371685	0.0851463	0.204199	0.0806201	-0.276057	-0.60671	-0.776988	-0.967141	-0.820381	-0.159216	-0.100314	-0.835682	-0.845669	-0.175605	-0.139326	0.0311505	0.146019	-0.175695	-0.228549	-0.70957	-0.618763	-0.207692	-0.229467	-0.128235	-0.185301	0.024268	-0.000485809	-0.729851	-0.712536	0.266511	0.3147	0.05468	-0.173991	0.292099	0.425304	-0.0208147	-0.0700964	-0.0996778	-0.177676	-0.597827	-0.574704	0.0684287	0.106875	-0.138319	-0.245711	-0.119326	-0.395866
215	482.961	-0.229085	-0.336772	0.214281	0.292317	-0.181094	-0.186489	-0.643928	-0.979769	-1.09537	-1.28268	-0.125735	-0.115586	-0.882677	-1.00155	-0.108735	-0.221549	0.274541	0.478583	-0.151803	-0.154047	-0.751412	-0.688394	-0.370843	-0.331835	-0.233309	-0.285815	0.0807559	-0.0326147	-0.681927	-0.790969	0.323667	0.492282	-0.188552	-0.217403	0.236558	0.576333	0.00533596	-0.022295	-0.108577	-0.0833604	-0.682967	-0.557616	0.14427	0.320622	-0.130462	-0.297676	-0.210057	-0.309524
216	505.988	-0.292226	-0.394016	0.237233	0.417893	-0.0239635	-0.320689	-0.880689	-1.08707	-1.58169	-1.6536	-0.292255	-0.273005	-1.31259	-1.45468	-0.209498	-0.259422	-0.0811393	0.309305	-0.0800375	-0.276193	-0.998	-0.881656	-0.430878	-0.462489	-0.36268	-0.396698	-0.0176967	-0.0149958	-1.04064	-1.02953	0.400625	0.707182	-0.145195	-0.350382	0.489186	0.796669	-0.131299	-0.26138	-0.191938	-0.219355	-0.865437	-0.619808	-0.0580813	-0.00627558	-0.363036	-0.623454	-0.310678	-0.477495
217	514.284	0.0473719	0.0308855	-0.250907	-0.176867	0.0142382	-0.027652	0.0451854	-0.0668616	0.222294	0.181639	-0.108536	-0.116907	0.0334826	-0.097232	0.0132796	0.010735	-0.0498448	-0.0841937	-0.0582865	-0.0886325	0.00466827	0.0453722	-0.0579749	-0.125023	0.00391146	-0.0329097	0.0953542	0.0705186	0.13132	0.0918009	-0.140865	-0.0117618	0.0584064	0.0204298	0.0315086	0.0185327	-0.0225551	0.019639	0.038393	0.0454684	-0.151222	-0.0690031	-0.0027785	-0.012874	0.0214185	-0.0772343	0.0200889	-0.0540909
218	521.983	-0.327848	-0.371449	0.0857633	0.0870967	0.172286	-0.230134	-0.392124	-0.714244	-0.843903	-0.918312	-0.172422	-0.2729	-0.67957	-0.842426	-0.208966	-0.206928	0.345835	0.411676	0.247773	-0.0737277	-0.594673	-0.617076	-0.425658	-0.446447	-0.119926	-0.113306	0.0282343	-0.0139793	-0.613213	-0.730638	0.29408	0.291597	0.0855195	-0.166051	0.328281	0.529189	0.125258	-0.00521676	-0.150982	-0.111225	-0.481966	-0.117726	0.30005	0.472358	0.0853307	-0.206679	-0.141854	-0.279846
219	540.054	-0.041687	-0.0465969	-0.157158	-0.134284	-0.0243846	-0.110146	0.166516	-0.201327	-0.38764	-0.433325	-0.0356585	-0.107527	0.00895972	-0.19523	0.0276831	-0.0921792	0.0627999	0.0862758	0.0440025	-0.00583901	-0.0671484	0.018992	0.00380362	-0.0450639	-0.188362	-0.19529	0.107427	0.0382453	0.0832927	0.122002	0.0950584	-0.00812987	0.0951798	0.0529946	0.157856	0.223992	0.065574	0.0813557	0.105473	0.0862048	-0.207065	-0.148149	-0.136121	-0.185179	-0.0672491	-0.20546	0.0307476	-0.03057
220	547.073	-0.113699	-0.140498	0.0216517	-0.0294054	0.0576446	-0.0174103	-0.190062	-0.172431	-0.182411	-0.115365	-0.0627424	-0.226944	-0.0446807	-0.0671102	-0.00467662	-0.0857	0.489672	0.0775087	0.168454	0.0899362	0.179821	-0.0719351	0.0201868	-0.120299	0.0432839	0.0845546	0.147648	-0.0157537	-0.023375	0.0644151	-0.0871948	-0.0814984	0.172578	0.0676545	0.0551451	0.0318775	0.174708	-0.076898	-0.0441153	0.0192029	-0.0744394	-0.0989752	0.0578012	0.15056	0.0807047	0.145234	-0.0896825	-0.139629
221	563.068	-0.144807	-0.327765	-0.186549	0.0706943	-0.122651	-0.200839	0.213118	-0.291568	-0.397939	-0.538123	0.131503	0.0664999	-0.0960082	-0.47117	-0.131312	-0.131737	0.152829	0.26719	-0.180638	-0.116093	-0.0535051	0.060001	-0.256394	-0.27365	-0.174303	-0.18586	0.0760396	0.146329	0.197924	0.257447	0.187388	0.200944	0.0256382	-0.053807	0.0873014	0.0608613	-0.141835	-0.0500313	0.0793803	0.0961144	-0.277954	-0.140589	0.0511503	-0.0893722	-0.148982	-0.334781	-0.0835321	-0.157169
222	565.048	-0.0428187	-0.18714	-0.324663	-0.213578	-0.132786	-0.199944	0.111291	-0.264436	-0.369703	-0.566721	-0.105062	-0.133298	-0.0455169	-0.385761	0.0339121	-0.0492108	0.0884441	0.219498	-0.136515	-0.184253	-0.028	0.108943	-0.1224	-0.0866134	-0.0925231	-0.12452	0.154685	0.00707469	0.0505391	0.0897721	-0.0784323	0.00670965	0.0475374	0.0285959	0.133489	0.134895	-0.00199596	0.056791	0.00629858	0.0518081	-0.30438	-0.134591	-0.119105	-0.134569	-0.163688	-0.405508	-0.0150526	-0.235562
223	606.074	0.00324831	-0.109114	-0.233468	-0.218337	-0.064362	-0.112936	0.245596	-0.222029	-0.214113	-0.475299	-0.039387	-0.0977649	0.04874	-0.319979	0.0102897	-0.0568229	0.168777	0.24935	-0.0212398	-0.0333596	0.0211286	0.169905	-0.106559	-0.132287	-0.100158	-0.11914	0.103874	0.0424575	0.108491	0.165322	0.0244305	0.0921306	0.0649759	0.0430527	0.0576601	0.16986	0.12804	0.18713	0.103418	0.167115	-0.203546	0.0125905	-0.102991	-0.091307	-0.0822202	-0.320916	0.144949	-0.0766517
224	611.144	0.185253	0.0375092	-0.356675	-0.359216	0.202976	0.19951	0.420344	0.241996	1.46711	1.19722	-0.121753	-0.00831239	1.35	0.996941	0.062125	-0.0760668	0.746028	0.838488	-0.157032	-0.136344	0.510465	0.574095	0.142747	0.114052	0.0585434	-0.110184	0.187984	-0.000686121	0.362639	0.450238	0.414982	0.330193	-0.0523397	-0.0370952	0.00299962	-0.0212597	0.111914	0.0699309	0.190628	-0.0185981	1.8842	2.13248	0.678952	0.710603	0.141398	-0.0325465	0.0121882	-0.027792
225	618.085	-0.0215295	-0.0436402	0.193701	0.0566795	0.179614	0.0423425	-0.0482711	-0.292111	-0.00675904	-0.103454	-0.0465525	0.138349	0.112074	-0.0894811	-0.00617212	-0.00872799	0.00386631	0.110106	0.312697	0.169571	-0.184369	0.0136186	-0.0454133	-0.0138031	-0.00930152	-0.109876	-0.0130464	0.207518	-0.165147	0.0372475	-0.0315143	0.118227	-0.0435482	0.101062	-0.0736567	-0.112095	-0.011021	-0.111861	0.180736	0.097676	-0.056636	0.161083	-0.0631925	-0.0127682	0.225591	0.120377	-0.243398	-0.161962
226	620.02	0.312661	0.0502908	0.199303	0.25288	0.0282808	-0.0748773	-0.11419	-0.441521	0.113561	-0.0335427	-0.125491	-0.195971	-0.118045	-0.270817	-0.0454145	0.116632	0.0896899	0.352927	0.0856749	0.0807618	-0.16105	-0.148639	0.0275033	-7.96511e-05	0.0392627	-0.0315677	0.1996	0.159578	-0.129697	-0.0977743	0.111309	0.193593	-0.0813435	-0.00470675	-0.124127	-0.0465243	0.0673971	0.0856409	-0.0829542	-0.0110653	0.137936	0.307064	-0.0149734	-0.0890501	0.0221611	0.0312199	0.000446421	-0.0960603
227	637.535	-0.182759	-0.194054	-0.422107	-0.583673	0.000214411	-0.0623369	-0.0778714	-0.184649	0.109527	0.0753077	-0.18137	0.0762071	0.173857	-0.100338	0.219855	0.126661	-0.394273	-0.198932	-0.0376631	0.143797	0.114022	0.26572	-0.221551	-0.207395	0.305196	0.15085	0.0133851	-0.040987	-0.165484	-0.0244874	-0.326217	-0.549235	0.267363	0.0944153	-0.301374	-0.580112	-0.117307	-0.000550437	-0.124629	0.0328385	-0.804121	-0.846274	-0.385565	-0.292082	-0.0498202	-0.0213515	-0.0475015	-0.114168
228	668.136	0.0120499	-0.0741432	-0.00403229	-0.21562	0.140676	-0.0587278	0.0742432	-0.0844162	0.0174975	-0.128558	-0.0221787	0.00695957	-0.0288414	-0.141874	0.0349991	-0.023618	-0.149961	0.00751907	0.0860445	-0.0473595	-0.0978273	-0.0575345	-0.146071	-0.124553	0.0603926	0.0136302	0.129743	0.194322	-0.0365622	0.0630675	-0.239137	0.00315128	0.112331	-0.0253057	-0.250525	-0.199282	-0.143843	0.270951	0.0289322	0.100132	-0.157999	-0.0275852	-0.0278941	-0.136849	-0.0615409	-0.0155092	0.114425	0.117742
229	678.095	0.231749	0.0146732	0.0228738	0.043694	0.147372	0.142508	-0.302857	-0.255202	0.378409	0.158234	0.0372077	-0.244042	0.471682	-0.0385461	-0.14777	0.0308035	0.0415356	0.208568	0.0665267	0.0381203	-0.0865401	0.21974	0.0860949	0.0749951	0.252298	0.126132	0.100686	-0.0942743	0.00966193	-0.100401	-0.112233	-0.122451	0.304576	-0.0348942	-0.0071553	-0.122292	-0.0056383	0.19121	0.21869	0.0617002	0.545091	0.634374	-0.060027	0.181301	0.152111	0.143609	-0.0950727	-0.103918
230	808.118	-0.0623885	-0.175306	0.100088	-0.0578796	-0.0311683	0.0909652	0.018094	-0.360713	-0.525627	-0.573362	0.0746604	0.0797669	-0.181672	-0.31768	-0.156441	0.0360958	0.107581	0.248644	0.0522515	-0.0489937	-0.216623	-0.225671	-0.0123975	0.0399229	0.10726	0.0151386	-0.000913511	-0.0279956	-0.136893	-0.179075	-0.0216199	0.209138	0.137214	0.194203	-0.0902325	-0.0585643	-0.02873	0.120902	0.0884408	-0.0238742	0.0691904	-0.0989914	0.0614762	-0.0506042	0.217278	-0.246581	0.0678125	-0.0166379
[truncated: 197 more columns]

## Sheet: data_2
		datasetId
ionId	mz	246	247	248	249	250	251	252	253	254	255	256	257	258	259	260	261	262	263	264	265	266	267	268	269	270	271	272	273	274	275	276	277	278	279	280	281	282	283	284	285	286	287	288	289	290	291	292	293
1	59.0136	0.0969358	0.0515588	-0.0263034	0.055778	0.157896	-0.0849192	-0.0790878	0.227412	0.17622	-0.0353802	-0.0500605	-0.0275489	0.118074	-0.043287	-0.00903276	-0.132461	0.0847603	-0.0801703	-0.0178798	0.132153	0.0156655	0.0838355	0.0110947	0.135976	0.181808	0.0511557	-0.0771041	-0.113943	-0.0305387	0.104137	0.033535	0.102049	0.050494	0.140602	0.16618	-0.0567617	-0.114949	-0.127465	-0.122738	-0.119413	-0.0257651	-0.0329331	0.0341094	-0.36072	-0.343377	-0.19833	-0.104962	-0.0773789
2	70.0297	-0.103704	0.150042	0.405868	-0.192494	-0.0756587	0.231323	0.172247	-0.124241	-0.328083	-0.261807	-0.192688	-0.032476	-0.249447	-0.0626544	0.326259	-0.453539	-0.137434	0.0882985	0.160823	0.432662	0.299573	0.0812577	0.0361194	-0.064196	0.0971186	0.579587	0.00483759	0.157111	0.266302	0.210445	0.259692	0.0720292	0.158082	0.127086	0.222606	0.62283	0.512302	0.0230077	0.022875	-0.304032	-0.408092	0.369275	0.345998	0.193783	0.0468966	-0.204469	-0.415408	0.190496
3	71.0135	0.133304	0.012207	-0.0923806	0.0489736	0.0570873	-0.197208	-0.210071	-0.222198	-0.210291	-0.0150161	0.0148206	-0.217862	-0.0802035	-0.240125	-0.135473	-0.496492	-0.43086	0.120124	0.147188	-0.117357	-0.100772	-0.139085	-0.203603	-0.253151	-0.125518	0.0222908	-0.10062	-0.134772	-0.153107	-0.149508	-0.148857	-0.183523	-0.202454	-0.0506069	-0.00406007	0.0252044	-0.0668595	0.0218537	0.0314596	-0.414672	-0.490455	-0.106133	-0.121916	-0.511581	-0.458383	-0.536264	-0.426213	-0.220082
4	73.0293	0.146129	-0.175639	0.12842	0.154656	-0.113247	-0.24027	-0.247257	-0.503991	-0.420431	-0.280808	-0.180955	-0.63091	-0.338611	-0.292905	-0.269918	-0.551093	-0.407414	0.408936	0.305355	-0.0135578	0.172794	0.093006	0.124321	-0.329368	-0.0851594	0.363082	0.373988	0.259922	0.0654488	0.351117	0.199986	0.330904	0.277893	0.0809209	0.238968	0.500015	0.356671	-0.0167326	0.0955078	-0.365614	-0.260363	0.0480627	0.0275031	-0.263453	-0.285036	-0.49636	-0.570894	0.0358141
5	74.0246	-0.451832	-0.0821583	-0.0834001	-0.130562	-0.0317841	0.21777	0.203356	0.0969759	0.0611262	-0.0429986	0.0410958	-0.189544	-0.116013	0.113794	0.169347	-0.114367	0.0927692	0.171376	0.103331	0.275522	0.138626	0.175213	0.18307	-0.000129431	0.0398144	0.10233	-0.00490209	0.192045	0.280217	0.147182	0.0128042	0.228848	0.187217	-0.232731	-0.0713965	0.205236	0.207018	0.114867	0.156857	-0.379041	-0.251693	-0.0917892	0.000985003	-0.175532	-0.108031	-0.0178992	-0.0321221	0.0303215
6	85.0293	0.174493	0.0689297	0.0215298	0.108199	0.137145	0.141306	0.103073	0.0885918	0.165627	0.129664	-0.129312	-0.028958	-0.0760931	0.269159	0.250767	0.00496981	0.0599027	0.0359927	0.0648649	0.445096	0.445782	0.0681907	0.0281399	-0.0664683	-0.0324144	0.265426	0.160639	0.141488	0.130715	0.0473204	0.129498	0.318584	0.355071	0.0413504	0.0463513	0.349868	0.163075	-0.0292276	-0.073966	-0.0371611	-0.0506315	-0.0305134	0.00643299	0.157864	0.204493	0.231555	0.310054	0.153265
7	87.0087	-0.996655	-0.171174	0.0195442	-1.03128	-1.04141	-0.0289923	-0.0302066	-0.347282	-0.374635	0.191454	0.150811	-0.147699	-0.236549	0.268819	0.303208	-0.430959	-0.251959	0.166532	0.171438	0.12217	0.219055	0.0686156	0.0743298	-0.342171	-0.283877	0.0802755	0.178823	0.149268	0.117383	-0.381982	-0.198531	-0.068171	0.111264	-0.134645	-0.0727273	0.351859	0.183603	-0.0575748	-0.112035	-0.360277	-0.214788	-0.361722	-0.29992	-0.030958	0.0678001	-0.127972	-0.0402444	0.115567
8	88.0402	-0.382289	0.0268362	0.078513	-0.00609232	-0.143364	0.411977	0.395689	-0.312117	-0.417984	-0.139112	-0.130587	-0.191126	-0.17829	0.150461	0.183261	-0.30351	-0.34031	0.223291	0.101563	0.390441	0.369497	0.127153	0.0799584	-0.211188	-0.150618	0.4149	0.289284	0.596652	0.609107	0.0626122	-0.0322282	0.104357	0.147894	-0.0375672	-0.00146979	0.707781	0.596726	0.130183	0.151537	-0.168863	-0.199808	0.208222	0.25304	0.278553	0.26297	-0.00525399	-0.0447899	0.0507472
9	89.0242	0.170195	0.0368127	0.0897252	0.0715523	0.107428	-0.357182	-0.332664	0.187676	0.179356	0.0451501	-0.0286128	0.113075	0.0991205	-0.118808	-0.343555	0.0227785	0.0547545	-0.0529772	-0.178855	-0.104748	-0.241316	-0.161914	-0.320095	0.0475777	0.062216	-0.164022	-0.349068	-0.511159	-0.529126	0.0272015	-0.00701111	-0.0507721	-0.236052	0.0933372	0.103628	-0.284419	-0.380089	-0.135214	-0.0954123	0.0395513	-0.0181626	-0.0797186	-0.0364948	-0.297433	-0.312267	-0.122879	-0.0433456	-0.234102
10	94.9805	-0.0694647	-0.115795	-0.0933428	-0.0890234	-0.0608667	-0.0463024	0.0639454	-0.483532	-0.45224	0.0417083	0.0732443	-0.240718	-0.320559	0.0771376	0.126661	-0.466728	-0.436745	0.204539	0.263754	-0.028263	0.114572	-0.050546	0.0605466	-0.345564	-0.270117	-0.0114175	0.204482	0.188174	0.206946	-0.450367	-0.336771	-0.244109	-0.0387752	-0.238848	-0.173212	0.154546	0.154924	0.118735	0.135559	-0.217801	-0.22314	-0.112318	-0.134351	0.0186369	-0.0246207	-0.310263	-0.261957	0.0715688
11	101.025	0.0948794	0.0612989	0.13344	0.0195305	0.03789	-0.338173	-0.339589	-0.441893	-0.371133	-0.347238	-0.328032	-0.251849	-0.295841	-0.431065	-0.446467	-0.339844	-0.284043	0.217676	0.242114	0.184437	0.206924	0.00772228	0.012267	-0.156986	-0.123787	0.255753	0.420752	0.221608	0.213459	0.31853	0.358163	0.25199	0.327023	0.228433	0.15783	0.317202	0.325962	0.0955523	0.0863025	-0.222616	-0.186377	0.0285517	-0.0419784	-0.0495829	-0.0336859	-0.30323	-0.279379	-0.195262
12	102.056	-0.170025	-0.0357512	-0.0309721	0.0935758	0.0563527	-0.125144	-0.179925	0.199154	0.103267	-0.00482592	-0.0223453	-0.00137467	0.0261643	0.143708	0.176416	0.308969	0.287036	0.0272243	-0.0534913	0.193577	0.140492	0.175303	0.117513	0.00866876	0.0253665	0.0283888	-0.188375	-0.164776	-0.134843	0.111565	0.0513578	0.106872	-0.0308106	0.0663959	0.0497117	-0.0115534	-0.185698	-0.0410782	-0.0519602	0.140094	0.185662	0.00480141	0.0219994	-0.0325174	-0.0129116	0.485784	0.525754	0.0137152
13	104.035	-0.123245	-0.159375	-0.0410084	-0.0578111	-0.0579996	0.620761	0.630164	0.232993	0.127466	-0.23396	-0.259591	0.10236	0.153483	0.0231449	0.0406213	0.355104	0.354326	-0.0997924	-0.182698	0.449291	0.278861	0.209337	0.0352154	0.162981	0.191395	0.342753	0.227009	0.581286	0.662182	0.430751	0.384832	0.34209	0.20852	0.191321	0.179349	0.635093	0.645539	0.0446224	0.0126159	0.233096	0.315642	0.352229	0.345096	0.758186	0.839687	0.298283	0.278562	-0.0806826
14	109.029	0.19551	-0.2095	-0.101285	-0.0454028	-0.0825513	0.108735	0.103213	-0.958128	-1.04818	-0.184398	0.0133682	-0.53575	-0.72639	-0.159514	-0.197992	-0.73077	-0.749679	0.442551	0.429515	-0.32109	-0.284081	-0.368636	-0.141937	-0.736189	-0.843642	0.235967	0.33152	0.406838	0.367794	-0.39959	-0.232555	-0.337831	-0.341912	-0.0700825	-0.0822867	0.437507	0.432429	0.0592205	0.228516	-0.462374	-0.481113	-0.243989	-0.250113	-0.237216	-0.232094	-0.659974	-0.749089	-0.336865
15	109.041	-0.12339	0.123578	0.091189	0.0140408	0.111062	0.0998847	0.200938	-0.239719	-0.222586	-0.279889	-0.153969	-0.173658	-0.329923	0.0267388	0.16442	-0.0206475	-0.0681642	0.231436	0.193869	0.210769	0.204852	0.233055	0.150693	-0.19949	-0.0862831	0.508782	0.490824	0.516387	0.370649	0.20837	0.426703	0.340808	0.374682	0.0905938	0.118705	0.365744	0.347251	0.0946544	0.0829654	-0.0664314	0.196062	0.132533	0.112122	0.426202	0.389827	0.211139	0.0196065	-0.0542746
16	111.02	-0.235405	-0.0792323	-0.23786	-0.399512	-0.0768025	1.02498	1.06783	-0.761593	-0.943893	-0.338085	-0.285085	-0.454154	-0.466756	-0.00060403	0.0479259	-0.653889	-0.67555	0.406765	0.287783	0.251727	0.254799	-0.0579511	-0.0192749	-0.592767	-0.539624	0.632609	0.435678	1.06015	1.11928	0.11137	-0.0366812	-0.138055	0.11165	0.100832	0.162492	1.1286	1.12588	0.108534	0.161531	-0.155221	-0.0604228	0.38079	0.434672	1.13971	1.20205	-0.379587	-0.414401	-0.365945
17	112.04	-0.515689	0.543181	0.643965	-0.444987	-0.310923	0.30521	0.158587	-0.198375	-0.580663	-0.58719	-0.415665	-0.437599	-0.371762	0.255916	0.213324	-0.194091	-0.159375	0.22296	0.402366	0.354372	0.334557	0.234664	0.447435	0.0495652	0.1092	0.96116	0.499274	0.527527	0.410178	0.078856	-0.00920042	-0.0838388	-0.0258204	0.328274	0.436321	0.625223	0.369033	-0.0098996	-0.0249324	0.269976	0.549229	0.351851	0.165488	0.378886	0.357157	0.732867	0.630919	-0.186055
18	113.024	0.18483	-0.00848792	-0.00516015	0.150642	0.17116	-0.0440914	-0.0680224	0.105538	0.182749	0.0270908	-0.0397629	-0.00416007	0.0719431	-0.0509093	-0.152164	0.050022	0.139744	-0.0048964	-0.0662218	0.0690797	-0.00490723	0.0709921	-0.0486403	0.00555058	0.104025	0.136933	0.127889	0.011705	-0.0257561	0.15323	0.246929	0.252689	0.141049	0.0915241	0.0987672	0.0702995	-0.02826	-0.103483	-0.0875897	0.0173247	0.0848202	-0.0513671	0.0197539	0.0172243	0.0352657	-0.0216016	0.0622682	-0.0449026
19	113.035	0.260339	-0.137504	-0.209306	0.266433	0.25276	0.461454	0.417948	-0.417448	-0.5396	-0.250066	-0.227517	-0.37465	-0.3311	0.0313928	0.0655165	-0.307628	-0.429301	0.317487	0.248072	0.292863	0.307565	0.167329	0.205074	-0.312586	-0.276106	0.128968	-0.145629	0.0355097	0.0540815	0.0217587	-0.0796483	0.0406737	0.10164	0.00974731	0.0698763	0.65848	0.571868	0.155053	0.182909	-0.213992	-0.185642	0.135523	0.204869	0.252853	0.301908	-0.210338	-0.337096	-0.178921
20	114.056	-0.190085	0.0163181	0.0914794	-0.185364	-0.14914	-0.122001	-0.0712572	-0.039191	-0.0694493	-0.101822	-0.0799512	-0.13247	-0.119454	-0.0263215	-0.0586518	0.00378808	0.0798764	0.132517	0.0989466	-0.0242792	-0.0703826	0.0903487	0.0233007	-0.108861	-0.0312118	0.162831	0.0220355	-0.117195	-0.135069	0.0116222	0.0719365	0.0301131	-0.0391518	0.0812994	0.156803	-0.0400609	-0.126595	-0.0522188	-0.0220703	0.0784519	0.121011	-0.0595832	-0.0163349	-0.00163394	0.0188386	0.0470914	0.130638	-0.0661506
21	115.004	-0.304268	-0.04112	0.0719275	-0.0776183	-0.0813509	-0.527276	-0.58515	-0.778522	-0.813338	-0.0043789	0.0737194	-0.474348	-0.41264	-0.295313	-0.285159	-0.727353	-0.985895	0.352822	0.324125	-0.469242	-0.458663	-0.323899	-0.299817	-0.672997	-0.563788	-0.259844	-0.511507	-0.36147	-0.330391	-0.681157	-0.768499	-0.581182	-0.544794	-0.219925	-0.156884	-0.267462	-0.40969	0.0959904	0.171508	-0.532065	-0.545446	-0.622808	-0.593347	-0.886879	-0.945046	-0.706685	-0.842397	-0.363417
22	116.072	-0.0707363	0.125839	0.118024	0.0302314	0.0398077	-0.117884	-0.0827973	0.169343	0.200798	-0.0799928	-0.155112	-0.00349906	0.0686354	-0.0571193	-0.128883	0.130411	0.243387	0.00599211	-0.0747052	0.0720306	0.0377945	0.100544	0.0283256	0.117976	0.158992	0.264012	0.152353	-0.0175875	-0.0299769	0.242344	0.277473	0.274862	0.182553	0.172599	0.221426	0.0639713	-0.0152075	-0.118499	-0.0865743	0.172297	0.231215	0.0504124	0.087959	0.112726	0.131078	0.174388	0.242639	0.0290367
23	117.019	0.0510954	0.0856176	0.0480985	-0.0623779	-0.0730657	-0.645499	-0.761673	-0.653435	-0.709089	0.0625396	0.121529	-0.563719	-0.495005	-0.588136	-0.720074	-0.6993	-0.827074	0.398673	0.373609	-0.63577	-0.662381	-0.195343	-0.236981	-0.696693	-0.628797	-0.0947279	0.0629956	-0.321734	-0.415885	-0.0907942	-0.0577334	-0.296244	-0.400881	-0.244535	-0.125876	-0.324045	-0.367273	-0.00938072	0.155433	-0.6424	-0.591834	-0.312318	-0.260754	-0.782237	-0.907247	-0.905366	-0.843149	-0.334271
24	118.051	-0.237944	-0.0433227	0.00342962	-0.0271972	0.013935	0.0119759	-0.020767	0.315237	0.328387	0.021378	-0.0277962	0.0406511	0.0648083	0.144795	0.109989	0.339052	0.333284	-0.0213855	-0.0889756	0.16449	0.0827337	0.229133	0.126137	0.188094	0.187412	0.0407068	-0.0968303	-0.049353	-0.046263	0.231659	0.194577	0.212385	0.125154	0.0461563	0.0984568	-0.0435776	-0.103454	-0.068685	-0.0777881	0.187502	0.210325	0.0228921	0.0783406	0.095392	0.0883502	0.305314	0.298738	0.0461327
25	118.981	0.113649	-0.00470512	-0.025782	0.0641881	0.0497354	-0.100271	0.00785	-0.0231361	0.071269	0.120447	0.0962462	-0.0778179	-0.0177908	0.186011	0.0673835	-0.12746	-0.00295515	0.0527658	0.039159	0.0341098	0.0385202	0.141179	0.0580617	0.0162292	0.0961582	0.0603343	0.164911	0.0201896	0.025971	-0.248995	-0.100476	0.0063146	0.0872595	-0.11471	-0.023358	-0.00719563	-0.0398715	-0.0617733	-0.0315832	-0.0868257	0.0641758	-0.186275	-0.128651	-0.0199506	-0.0143526	-0.0656351	0.0340638	0.103414
26	119.017	-0.127665	-0.185393	-0.28673	-0.0373969	-0.0324427	0.275622	0.0378768	-0.363876	-0.464027	0.246222	0.325134	-0.330995	-0.433033	0.102838	0.12048	-0.281248	-0.373858	0.213928	0.38346	0.0186103	-0.00143263	-0.00904559	0.147299	-0.191617	-0.339516	0.0730104	0.106683	0.319525	0.358946	-0.290361	-0.213494	0.157405	0.0644885	-0.325478	-0.306514	0.296044	0.31356	-0.0626645	-0.00433221	-0.301111	-0.345048	-0.436666	-0.406052	-0.151607	-0.0670283	-0.313315	-0.254873	0.285215
27	119.051	0.250696	-0.0485806	0.0502093	0.125792	0.265073	0.0474076	0.093609	-0.0687778	-0.122391	-0.0356304	-0.0282355	-0.266763	-0.104615	-0.0900857	-0.0447505	-0.070567	-0.0629793	0.13354	0.191288	0.194179	0.192893	0.117949	0.133758	-0.0505575	-0.0401089	0.167012	0.10092	0.159847	0.223882	0.106085	-0.0453214	0.0938286	0.0791553	0.0200637	0.0227169	0.258387	0.1599	-0.0161975	0.0357156	-0.121335	-0.126511	-0.0691327	0.0702071	-0.0111125	0.032896	-0.0590755	-0.0894144	-0.0436262
28	120.996	0.148416	0.0244876	0.0385428	0.0538754	0.133184	-0.0800628	0.0234091	-0.177492	-0.0644589	0.200055	0.293579	-0.221817	-0.0538365	0.168388	0.214064	-0.154012	-0.0613843	0.150931	0.096071	-0.073451	0.0719208	-0.0222896	0.1691	-0.0904058	0.03656	-0.047889	0.255118	0.096688	0.250938	-0.4101	-0.0702692	0.0193562	0.163113	-0.408909	-0.198347	0.00720906	-0.0152571	-0.079074	0.0761134	-0.000442793	-0.089581	-0.369212	-0.32713	-0.053253	-0.0404814	0.0949262	-0.106199	0.132985
29	121.03	0.100411	0.0637198	0.0719635	0.0832485	0.0956446	0.329399	0.343759	-0.739374	-0.797219	0.0807812	0.162997	-0.547396	-0.568489	0.0468711	0.142398	-0.636406	-0.752587	0.401438	0.401193	0.119509	0.157364	0.221828	0.157447	-0.459222	-0.469752	0.101224	0.209304	0.38458	0.348186	-0.147485	-0.279203	-0.0522497	0.105252	-0.301439	-0.335483	0.450922	0.450662	0.153122	0.146479	-0.486037	-0.490658	0.0173513	0.0372701	-0.127123	-0.186915	-0.320302	-0.421603	0.107362
30	124.007	-0.253178	-0.0349878	-0.126312	-0.102437	-0.0672747	0.153397	-0.184591	0.534451	-0.57347	1.5551	0.405903	0.429525	-0.708102	1.34051	0.269258	0.471569	-1.11772	0.543176	-0.776187	0.278358	-1.11342	0.535419	-0.14345	0.401352	-1.40399	-0.749632	-1.45985	-0.402645	-1.37037	-1.86242	-2.39482	-0.513638	-1.49294	-0.921203	-1.45289	-1.24905	-1.62164	-0.9033	-1.69652	-0.354455	-1.99609	-1.51636	-2.27169	-1.37474	-2.03171	-1.14881	-1.8413	-0.45804
31	125.035	-0.083408	-0.0607042	0.0161195	-0.202618	-0.0609338	-0.13969	-0.0289702	-0.274174	-0.169319	-0.21029	-0.237229	-0.178612	-0.177558	-0.17461	-0.20788	-0.0550946	-0.103105	0.215675	0.098961	0.118375	0.00198788	0.0923721	0.0648544	-0.0356899	-0.105647	0.313864	0.301711	0.20788	0.185806	0.234683	0.213109	0.141478	0.18507	0.119459	0.117759	0.331818	0.314121	0.0535434	0.10846	0.141563	0.0462807	-0.0190255	0.11097	0.196777	0.185651	0.053956	0.114348	0.0874935
32	126.056	0.0904123	0.0900393	0.383234	-0.0711357	0.0771551	-0.259648	-0.300983	-0.481462	-0.543759	-0.199626	-0.506978	-0.438035	-0.389605	-0.342887	-0.323159	-0.233277	-0.0930322	0.27672	0.364107	0.28776	0.209708	0.219802	0.0982333	-0.104931	-0.203078	0.342913	0.73081	0.415394	0.572042	0.471498	0.493032	0.433271	0.408948	0.173752	0.168282	0.681562	0.499934	0.0960788	0.143991	-0.156609	-0.131866	0.141509	0.0900273	0.159186	0.276057	-0.109993	-0.0993697	0.128247
33	127.051	-0.111097	0.0833067	0.077112	0.192159	0.209643	0.670635	0.660716	0.13826	-0.0815785	0.0331541	-0.0522019	-0.375025	-0.22912	0.650019	0.764722	0.583292	0.553463	0.284843	0.210981	1.12307	1.18732	0.414847	0.3892	-0.0731411	0.0311129	0.598201	0.491081	0.581986	0.619272	0.268833	0.144683	0.543304	0.58807	0.0865728	0.0517726	0.776548	0.518615	-0.0671971	-0.0597701	0.36156	0.497483	0.0740707	0.0492677	0.608788	0.731724	0.805474	0.750884	0.141723
34	128.035	-0.170729	0.0337493	0.104822	0.0283944	0.071508	-0.236361	-0.21622	0.363746	0.427624	-0.0902743	-0.139403	0.167201	0.256005	-0.105443	-0.198022	0.309436	0.441518	-0.212336	-0.286627	-0.00665081	-0.0966803	-0.00196949	-0.142233	0.204454	0.266873	0.100214	-0.0592327	-0.26889	-0.253071	0.29866	0.341512	0.275724	0.0977137	0.221161	0.277931	-0.183641	-0.256366	-0.181114	-0.163891	0.275587	0.360535	0.0717506	0.142712	0.0799069	0.110565	0.218988	0.329311	-0.0488763
35	129.019	-0.152856	0.142834	0.138018	-0.0952627	-0.0385404	0.464875	0.439938	-0.261334	-0.435609	-0.00884192	0.0443803	-0.323994	-0.502392	0.451579	0.510691	-0.210504	-0.158737	0.349809	0.287848	0.488026	0.52566	0.390486	0.145662	-0.328801	-0.328075	0.471649	0.416705	0.577874	0.555531	0.00899804	0.0726306	0.208598	0.26669	-0.106183	-0.0612342	0.71487	0.544122	0.115756	0.00553093	-0.158395	-0.201628	-0.194051	-0.174352	0.302049	0.425982	0.502529	0.558893	0.196233
36	129.056	-0.0438491	-0.0773658	-0.0445941	-0.141719	-0.12409	-0.225936	-0.332595	-0.381878	-0.397367	-0.0385422	0.0110827	-0.181044	-0.151009	-0.0981244	-0.0755282	-0.329813	-0.205824	0.186883	0.109713	-0.24097	-0.188302	-0.186847	-0.0941398	-0.245306	-0.246684	-0.00751722	-0.230958	-0.169883	-0.200515	-0.405362	-0.452086	-0.316368	-0.256219	0.00226218	0.0300933	-0.118805	-0.172328	-0.0509088	0.0435891	-0.179192	-0.120839	-0.25062	-0.503179	-0.524166	-0.280383	-0.310676	-0.355522	-0.156858
37	130.051	-0.339841	0.0453064	0.024601	-0.26274	-0.280294	0.746624	0.56515	-0.130162	-0.863972	-0.477084	-0.367784	-0.488386	-0.56156	0.351407	0.388395	0.0586604	0.0602667	0.47732	0.283866	0.363994	0.498564	0.201888	0.256205	-0.368662	-0.238198	1.13679	0.603672	0.825942	0.868486	-0.0531811	-0.232212	-0.231327	-0.00371691	0.266144	0.347002	0.982538	0.59327	-0.0215445	0.0661494	0.270204	0.257283	0.164251	0.118692	0.489849	0.558723	0.789973	0.842344	-0.157842
38	130.087	-0.00870307	0.241366	0.224356	-0.103454	-0.103323	-0.144183	-0.154559	0.193813	0.214728	-0.100096	-0.146638	0.0818433	0.145068	-0.094362	-0.143753	0.195374	0.287379	-0.0870906	-0.160962	0.0419581	-0.0278413	0.0327578	-0.0733771	0.136267	0.188879	0.190182	0.0474098	-0.0930666	-0.0812863	0.244785	0.279838	0.232708	0.106217	0.183387	0.223628	-0.0295694	-0.108083	-0.109968	-0.0987298	0.201104	0.272979	0.0786433	0.134805	0.134818	0.149844	0.17854	0.25699	-0.0224464
39	131.046	0.816839	-1.06661	-1.04565	1.21921	1.17587	-0.120557	-0.141225	0.49977	0.498211	-0.0656199	-0.0929271	0.215612	0.288572	-0.0808699	-0.129959	0.458113	0.490503	-0.283757	-0.329298	0.0999445	0.000467688	-0.011184	-0.132032	0.322754	0.362449	0.0161126	-0.198442	-0.247812	-0.200563	0.280911	0.301215	0.277368	0.0513029	0.246518	0.273899	-0.249411	-0.280819	-0.234685	-0.214969	0.288041	0.367279	-0.0427734	-0.0353183	0.033599	0.0907741	0.310016	0.336301	-0.0541515
40	132.03	-0.465806	0.0140661	0.0142188	-0.0358929	-0.0227507	0.659625	0.569858	-0.47707	-0.654731	-0.115364	-0.0788439	-0.346451	-0.356349	0.269817	0.320671	-0.393901	-0.545207	0.338544	0.223872	0.466181	0.44975	0.290075	0.222819	-0.220155	-0.207456	0.516345	0.395728	0.924654	0.959151	-0.0347719	-0.187471	0.140917	0.221904	-0.173783	-0.155235	0.904831	0.789333	0.225988	0.233834	-0.288486	-0.261749	0.123701	0.170235	0.293837	0.33623	-0.0849138	-0.213585	0.190333
41	133.014	-0.199245	-0.0972997	-0.00915203	-0.307651	-0.260318	-2.26938	-2.67933	-1.17716	-1.18059	0.0309661	0.164351	-0.545094	-0.477221	-1.13869	-1.29613	-1.48498	-1.65602	0.397709	0.35488	-1.73291	-1.5832	-1.15368	-1.06326	-1.01503	-0.946243	-1.23504	-1.79264	-2.39387	-2.51181	-1.45209	-1.53124	-1.55777	-1.68142	-0.357548	-0.211418	-1.76366	-2.22265	0.08097	0.20881	-1.01208	-0.972293	-1.46776	-1.49566	-2.98189	-3.40382	-1.8725	-1.90219	-1.03923
42	133.05	-0.0432581	-0.155921	-0.132053	-0.196316	-0.159851	0.32788	0.262496	-0.435066	-0.631799	-0.150076	-0.106644	-0.468366	-0.492251	0.178539	0.270309	-0.318306	-0.351881	0.41257	0.3048	0.341875	0.372492	0.065304	0.205487	-0.329957	-0.330143	0.353861	0.320985	0.517334	0.621739	-0.0327096	-0.0788006	0.0952012	0.18757	-0.00757579	-0.0244478	0.663619	0.562852	0.133082	0.131534	-0.0714429	-0.0811582	-0.0816435	-0.0807014	0.146578	0.267118	0.13309	0.124495	0.0962671
43	135.03	0.978665	0.0371838	0.045861	1.05194	1.22549	0.207033	0.207511	0.172167	0.154934	-0.317562	-0.364621	0.233322	0.257971	0.095362	0.0271888	0.153175	0.116475	-0.295468	-0.297151	0.281144	0.214331	0.29058	0.255632	0.124564	0.088111	-0.0609156	-0.214112	0.0497522	0.109278	0.241092	0.188352	0.154469	-0.003259	0.0513491	0.0941968	0.562866	0.583299	0.223647	0.201027	0.143766	0.184408	0.285962	0.272759	0.454418	0.497438	0.45344	0.426299	-0.289368
44	135.045	-0.0540435	-0.018908	-0.0991679	-0.0276085	-0.00886423	0.118687	0.081853	-0.457285	-0.433883	0.0188358	-0.0749068	-0.302258	-0.336834	0.0865617	0.0347968	-0.312216	-0.462514	0.2753	0.247314	0.197109	0.239522	0.187146	0.163274	-0.167037	-0.267828	0.0235736	0.067558	0.309805	0.275441	-0.104769	-0.2794	-0.2225	-0.171524	-0.255974	-0.158738	0.519776	0.570273	0.220343	0.188039	-0.37379	-0.353854	-0.0339425	-0.0325312	-0.0505118	-0.0891569	-0.218906	-0.202732	-0.408394
45	138.067	-0.183247	-0.198102	-0.270502	-0.179315	-0.126207	0.142124	0.0584405	-0.773037	-0.85452	0.166614	0.310752	-0.874898	-0.886215	0.115827	0.160941	-0.776646	-0.848554	0.552138	0.533483	0.064394	0.143436	0.0847555	0.0444668	-0.546381	-0.465388	-0.0207813	0.11204	0.524372	0.55802	-0.637065	-0.558943	-0.0373249	0.203477	-0.437627	-0.451582	0.519522	0.578732	0.124929	0.107262	-0.623381	-0.581983	-0.713674	-0.735441	-0.276161	-0.215476	-0.316685	-0.45564	0.279777
46	143.108	-0.126295	-0.104937	-0.303323	-0.491307	-0.393481	0.909332	1.07994	-0.487917	-0.916507	-0.293965	-0.357419	-0.178719	-0.375452	-0.290326	-0.322265	-0.369583	-0.597381	0.249327	0.210384	-0.213483	-0.450683	0.279198	0.214416	-0.239337	-0.282034	-0.103335	-0.215422	-0.355514	-0.373628	-0.198956	-0.446536	-1.13173	-1.02953	0.331007	0.449759	0.542242	0.70985	-0.129522	-0.207652	0.0560888	-0.0642864	0.599274	0.724865	-0.430541	-0.439898	-0.469784	-0.398733	-1.05697
47	144.067	-0.00073838	0.0204477	-0.0492855	-0.120957	-0.0113435	-0.466019	-0.593849	-0.136917	-0.13837	-0.177777	-0.0508409	-0.223764	-0.132582	0.0948682	-0.00454781	-0.104543	-0.0855318	0.127088	0.188258	0.13321	0.233544	0.154229	0.198323	0.126665	0.135695	0.141857	-0.19017	-0.169019	-0.0949109	-0.634928	-0.628021	-0.164172	0.0716838	0.107123	0.213066	-0.0512193	-0.247445	-0.0794076	-0.0470872	0.300887	0.337809	-0.79211	-0.807514	-0.615366	-0.488861	0.104247	0.206731	-0.0344173
48	145.014	-0.597097	0.0926119	-0.0379832	-0.485825	-0.632581	-0.856886	-0.537476	-1.23977	-0.677386	0.154867	0.281381	-0.615898	-0.682915	-0.565837	-0.618785	-1.36036	-1.33033	0.439832	0.4522	-0.711105	-0.545148	-0.343095	-0.288225	-0.973361	-0.869495	-0.331695	-0.677918	-0.253255	-0.315856	-1.10917	-0.898365	-0.672499	-0.702505	-0.358286	-0.510632	-0.410648	-0.313024	-0.0672835	0.304376	-0.796683	-0.977802	-1.26399	-1.30477	-0.912577	-0.881185	-1.09433	-1.23488	-0.630214
49	145.062	-0.118646	0.0488453	0.0531956	0.186324	0.211107	1.1266	1.06136	0.255097	-0.232158	0.117684	0.058128	-0.330387	-0.375625	1.00034	1.06734	0.907589	0.8876	0.343612	0.2203	1.41258	1.50738	0.533531	0.507306	0.0995734	0.0383873	0.813428	0.504404	0.865191	0.93428	0.165414	0.0683848	0.613448	0.774823	0.0310433	-0.000791631	1.10296	0.923232	-0.107458	-0.113301	0.706138	0.734562	0.143662	0.155199	1.06038	1.10777	1.15993	1.02775	0.0799207
50	145.098	-0.591479	0.193236	0.355564	-0.615593	-0.521993	-0.378707	-0.287468	0.531684	0.633147	0.0386627	-0.0123609	0.228227	0.310316	-0.00836459	-0.135293	0.371856	0.50089	-0.338497	-0.325971	-0.104912	-0.17832	-0.0384126	-0.104504	0.335679	0.424056	-0.0677461	-0.16785	-0.487149	-0.426503	0.124578	0.187718	0.116517	-0.153396	0.125231	0.192659	-0.465573	-0.446691	-0.224955	-0.164565	0.304204	0.379761	-0.0473851	0.0402774	-0.113935	-0.0982249	0.1445	0.256112	-0.0678315
51	146.046	-0.181573	-0.0405574	0.00485558	0.0850049	0.089343	-0.130517	-0.205516	0.230362	0.12368	0.00537279	-0.00613173	-0.00982358	0.0182257	0.175532	0.188273	0.347251	0.315695	0.0375904	-0.0474059	0.119649	0.0718391	0.216779	0.14958	0.0609588	0.0687254	0.0464784	-0.205302	-0.151517	-0.126919	0.119698	0.0389312	0.161667	-0.00113156	0.0446759	0.0761119	-0.0739082	-0.226245	-0.0633243	-0.0621597	0.18727	0.207597	-0.0705745	-0.0621998	-0.149176	-0.137911	0.533065	0.545692	0.0309833
52	147.03	-0.197728	0.0238066	0.125624	-0.182986	-0.185978	0.0166787	-0.099518	-0.639961	-0.849775	-0.182538	0.0353067	-0.0705336	-0.120642	-0.0665515	-0.146641	-0.842767	-0.866521	0.133201	0.0443397	-0.168879	-0.268721	-0.266224	-0.395744	-0.98251	-0.935321	0.163356	0.066113	0.0682439	0.133781	-0.52805	-0.4948	-0.524419	-0.325693	-0.127896	-0.0563508	0.202234	0.0691388	0.0986608	0.197156	-0.523888	-0.498962	-0.569763	-0.437298	-0.299967	-0.2339	-0.445846	-0.372672	-0.318041
53	147.066	-0.0703429	-0.0535493	0.0344062	0.0834382	0.111418	0.182044	0.263014	-0.51845	-0.578227	-0.0490808	0.104667	-0.36514	-0.358144	-0.0268251	-0.0150807	-0.237811	-0.313773	0.362311	0.21158	-0.426118	-0.525571	0.1481	0.183717	-0.396843	-0.314079	0.273936	0.148604	0.253178	0.298285	-0.0889162	-0.182986	-0.738401	-0.700103	-0.129358	0.00530759	0.406956	0.344952	-0.0104557	0.0669494	-0.100315	-0.0626763	-0.0942092	-0.0877436	-0.188624	-0.167255	-0.546187	-0.523704	-0.0761773
54	148.044	-1.1568	0.0580026	0.0414607	-1.29269	-1.36999	-0.759889	-0.991699	0.305368	0.369306	0.0334796	-0.0249328	0.0777951	0.175298	0.00481204	-0.0648003	0.273448	0.377912	-0.105126	-0.175152	-0.234234	-0.143138	-0.303714	-0.145573	0.212009	0.268438	-0.521652	-1.31254	-1.76768	-1.88631	-0.923247	-1.15906	-0.390837	-0.224822	0.132724	0.212503	-1.00616	-1.43089	-0.243939	-0.161395	0.183057	0.282356	-0.328644	-0.310373	-1.13353	-1.23273	0.209951	0.257013	-0.0205701
55	149.009	0.203363	4.14602e-05	-0.0625677	0.196483	0.253082	0.0693469	0.206102	-0.411547	-0.601621	0.247715	0.341706	-0.631251	-0.669809	0.0677267	0.147845	-0.647675	-0.596797	0.475221	0.417556	0.153042	0.195654	0.335548	0.193877	-0.190177	-0.127359	0.157119	0.440143	0.606559	0.51971	-0.34098	-0.12848	-0.0658844	0.115562	-0.603101	-0.60375	0.56222	0.46391	0.227719	0.0814205	-0.685198	-0.723651	-1.18402	-0.968468	-0.153854	-0.155596	-0.388695	-0.254464	-0.0431459
56	149.046	0.247626	0.353004	0.459334	0.105012	0.169038	-0.315939	-0.233049	0.352458	0.310966	-0.0143973	-0.0171583	0.037038	0.158062	0.0454349	-0.220277	0.156531	0.275	-0.0445586	-0.170359	0.0708623	-0.125255	0.0375856	0.1024	0.362492	0.334181	-0.0352719	-0.319093	-0.375176	-0.492719	-0.141634	-0.210136	0.0130311	-0.0624901	0.120439	0.247944	-0.29056	-0.49819	-0.216897	-0.173385	0.20516	0.344538	-0.0842871	0.00782906	-0.0461009	-0.0602948	0.184506	0.338945	-0.0112365
57	150.042	-0.814245	-0.221641	-0.0749067	-0.501966	-0.273002	0.117943	0.169053	0.306854	0.418376	-0.246494	-0.31397	0.213246	0.34453	0.0970296	-0.0960806	0.180669	0.322057	-0.356927	-0.339814	0.237819	0.029611	-0.0481041	-0.00922879	0.188124	0.105339	-0.181077	-0.631936	-0.220889	-0.0934622	0.310661	-0.0462753	0.0217069	-0.031708	0.0341233	-0.0655258	0.733419	0.793918	0.240014	0.253501	0.312091	0.377934	0.857928	0.868451	0.505897	0.46839	0.301284	0.344707	-0.120663
58	151.026	-0.449823	0.0111849	-0.214392	-0.340109	-0.403346	1.66724	1.66441	0.716326	0.326253	-0.154822	-0.281892	0.0572183	0.0786583	1.68848	1.77694	1.24249	1.11957	-0.0358462	-0.10773	1.1753	1.1867	1.82137	1.78548	0.634331	0.602158	1.52693	1.54744	1.93855	1.95196	0.593504	0.528576	0.724843	0.860743	0.0177407	0.0906767	2.01507	1.95305	0.164234	0.112942	0.630252	0.64922	0.69165	0.760957	0.773111	0.833292	1.30555	1.31237	1.44617
59	152.002	-0.0739691	-0.224548	-0.287016	-0.136107	-0.0531102	0.199192	0.0180442	-0.816421	-0.762652	0.287132	0.286893	-0.784396	-0.98765	0.243819	0.265002	-0.764751	-0.591437	0.633388	0.447742	0.0919936	0.0553529	0.0499753	0.136417	-0.447576	-0.450306	-0.155865	0.166676	0.399004	0.364667	-0.558283	-0.54938	0.0246906	0.243382	-0.436311	-0.32373	0.251611	0.255171	0.0629875	-0.0333811	-0.451512	-0.677635	-0.62459	-0.719788	-0.25083	-0.436057	-0.472899	-0.427967	0.220416
60	152.083	-0.159226	0.242465	0.0369592	-0.214852	0.0157652	-0.0628659	0.0315552	-0.4896	-0.773344	0.117633	0.0865619	-0.590796	-0.748908	-0.0890366	-0.136123	-0.670062	-0.852878	0.584073	0.312542	0.176244	0.182914	-0.068311	0.12554	-0.22227	-0.439911	0.173207	0.135153	0.531934	0.595118	-0.306342	-0.25	0.0333315	0.0660596	-0.0421404	-0.183718	0.442168	1.07149	-0.0450432	0.0458701	-0.583909	-0.336217	-0.712776	-0.238517	-0.148391	-0.0878087	-0.383175	-0.0592044	0.0899394
61	152.986	-0.255704	-0.252473	-0.291293	-0.0119083	0.0393004	0.389812	0.219395	-0.628627	-0.825621	0.320895	0.352441	-0.687823	-0.566386	0.0271509	-0.0704323	-0.671092	-0.670941	0.452921	0.416943	-0.112579	-0.0509287	0.251862	-0.068961	-0.565226	-0.607495	-0.0238376	0.247676	0.169901	0.304459	-0.626858	-0.578042	-0.178562	0.0697554	-0.395726	-0.279491	0.358562	0.29272	-0.0880585	-0.0749135	-0.723311	-0.432105	-0.647744	-0.668277	-0.242518	-0.148586	-0.760386	-0.690359	0.161955
62	153.018	-0.0317651	-0.142299	-0.142571	0.0344027	0.0550923	-0.00590996	0.0581253	-0.969225	-1.03189	-0.327882	-0.0714221	-0.53921	-0.665411	-0.50847	-0.349172	-1.02426	-0.814757	0.404174	0.441497	-0.618418	-0.692834	-0.333564	-0.396542	-0.887243	-0.781729	0.18574	0.158946	-0.0424991	0.167339	-0.605623	-0.591302	-0.814748	-0.728377	0.0076773	-0.0010393	0.0579217	0.163645	0.148213	0.187493	-0.539739	-0.364083	-0.635684	-0.544621	-0.441848	-0.507275	-1.1265	-1.16153	-0.459844
63	154.062	-0.418133	0.256672	0.319756	0.0428279	0.0617163	-0.167208	-0.176611	0.480791	0.462586	-0.0349193	-0.0698721	0.180151	0.246184	-0.0200254	-0.00887001	0.464345	0.49763	-0.208728	-0.294009	-0.0412675	-0.139606	0.00744356	-0.0417583	0.274399	0.312103	-0.0535117	-0.295063	-0.366108	-0.310871	0.160117	0.128927	0.113453	-0.0731812	0.196065	0.218081	-0.286677	-0.381117	-0.190912	-0.173995	0.319202	0.372784	-0.0523555	-0.00171409	-0.0421157	-0.0134651	0.361579	0.418105	-0.0573868
64	154.976	0.429911	0.212826	-0.0058396	0.271476	0.304734	0.287485	0.370531	-0.706613	-0.833211	0.103701	0.243241	-0.338823	-0.443367	-0.469809	-0.253476	-0.733921	-1.10066	0.44912	0.148857	-0.179947	-0.042128	0.314319	-0.230076	-0.480473	-0.429097	0.621964	0.808787	0.909974	0.848409	0.0342688	-0.149374	-0.551706	-0.304357	-0.307336	-0.308547	0.176627	0.464982	0.245159	-0.0877116	-0.514015	-0.654901	-0.551422	0.0295676	-0.0390335	0.0761038	-0.878839	-0.708724	-0.190192
65	155.01	-0.487519	-0.460914	-0.427242	-0.337266	-0.0909575	1.06277	1.07173	-0.77609	-0.916951	-0.314725	-0.251711	-0.545867	-0.5175	0.00230022	0.0339246	-0.683061	-0.744056	0.443885	0.32904	0.179935	0.150955	0.0256644	0.0359653	-0.549722	-0.539411	0.665416	0.417065	1.15155	1.19833	0.0192545	-0.0947329	-0.162155	0.133794	0.0877257	0.175162	1.032	1.05583	0.119401	0.108395	-0.206098	-0.0852535	0.271981	0.340112	1.02048	1.09589	-0.48101	-0.518955	-0.34426
66	157.026	-0.196601	-0.0738544	-0.436443	-0.228928	-0.304829	0.601876	0.531764	-0.696508	-0.89215	-0.350152	-0.296786	-0.601197	-0.609074	-0.017968	0.0121001	-0.566105	-0.738163	0.463692	0.385276	0.343853	0.42152	0.103033	0.196024	-0.511289	-0.516883	0.170746	-0.112802	0.136448	0.167438	0.0106117	-0.164339	-0.012474	0.113068	-0.0169816	0.0450109	0.872072	0.832954	0.248987	0.254682	-0.360695	-0.303493	0.180742	0.21849	0.290524	0.28998	-0.412674	-0.577585	-0.266371
67	158.06	0.0300594	0.0483096	0.309148	-0.0975821	0.0861222	-0.116906	-0.0620593	-0.239812	-0.19191	-0.0482563	-0.0654678	-0.273258	-0.229385	-0.00303453	-0.090738	-0.162185	-0.0606715	0.25711	0.169246	0.191682	0.271144	0.165502	0.111011	-0.132708	-0.0550839	0.226198	0.287408	0.105264	0.18309	0.0554394	0.155751	0.179572	0.284635	0.0850969	0.102563	0.211055	0.1452	-0.0282488	-0.0555734	-0.184345	-0.177197	-0.143574	-0.116686	-0.0236761	-0.0164156	-0.237725	-0.14097	-0.114902
68	159.03	-0.0264544	-0.133244	0.148033	0.0523952	0.00613081	0.0892552	0.253632	-0.719578	-0.829938	-0.195047	-0.199179	-0.551069	-0.677344	-0.27484	-0.278475	-0.632384	-0.656075	0.42359	0.433931	0.302404	0.233847	0.308673	0.166299	-0.227844	-0.324769	0.492651	0.766241	0.661844	0.704623	0.219648	0.357253	0.38459	0.431769	0.0223571	0.0758439	0.779283	0.859561	0.164654	0.0907418	-0.284033	-0.343523	-0.110905	-0.0250222	0.306859	0.349845	-0.437261	-0.459004	0.0282753
69	159.045	0.118761	-0.164275	-0.29916	-0.340685	-0.345374	0.0391453	0.0323707	-0.652583	-0.826954	-0.0646585	0.265028	-0.735926	-0.696004	-0.0554649	0.116662	-0.507123	-0.701813	0.554101	0.394003	0.256947	0.213656	0.198317	0.153771	-0.44935	-0.48277	-0.030825	0.219303	0.311133	0.43015	-0.341327	-0.574378	0.269257	0.288104	-0.254329	-0.431229	0.415808	0.40243	0.139244	0.215163	-0.513047	-0.477626	-0.276683	-0.271926	-0.154961	-0.280733	-0.298689	-0.477692	-0.0807127
70	159.078	0.191876	-0.238074	-0.379359	0.240174	0.220586	0.485123	0.524329	-0.147216	-0.439851	-0.0648631	-0.0965168	-0.379278	-0.370629	0.248286	0.331689	0.193515	0.115661	0.350168	0.242479	0.456521	0.479373	0.156311	0.0915109	-0.354381	-0.225472	0.375812	0.0596288	0.403241	0.522332	-0.0948371	-0.205962	0.0147841	0.113141	-0.0265371	0.0240336	0.59283	0.388193	0.0497672	0.104344	0.115873	0.12442	-0.131441	-0.184692	0.356646	0.399892	0.79241	0.806586	-0.0586413
71	160.062	-0.428856	0.0492214	0.029203	-0.379127	-0.33616	-0.0145342	0.0957804	-0.428482	-0.381745	0.0455608	0.126382	-0.395923	-0.484101	0.293673	0.209089	-0.238062	-0.204366	0.412519	0.25586	0.0516898	0.344207	0.232825	0.258644	-0.130037	-0.147227	0.0671644	0.0880278	0.0381316	0.1426	-0.158217	-0.178112	-0.225035	0.0468981	-0.163323	-0.0328343	0.22767	0.0943864	0.0318441	-0.0238846	-0.08832	0.117242	-0.0805094	-0.142786	-0.0058526	-0.0237234	-0.18916	-0.10267	0.00763538
72	163.04	-0.168906	0.159197	0.0938896	-0.106736	-0.12783	-0.185339	-0.175395	-0.608399	-0.827687	0.0633888	0.0228911	-0.357868	-0.387568	0.0195554	0.0213412	-0.268774	-0.345284	0.285147	0.306533	-0.249854	-0.187582	-0.0102962	0.0220539	-0.261669	-0.298792	-0.110174	-0.320217	0.057567	-0.045525	-0.484286	-0.710572	-0.445571	-0.433044	-0.0921873	-0.207236	-0.000516293	-0.0378838	0.074769	0.11317	-0.139894	-0.421032	-0.193782	-0.555346	-0.223198	-0.577641	-0.476604	-0.398011	-0.18118
73	163.061	0.137103	-0.23112	-0.0840354	0.0797879	0.0062	0.0660763	0.117264	-0.180696	-0.0973832	-0.0493963	-0.018129	-0.143257	0.010007	0.0663853	0.0450435	-0.0350255	0.0538188	-0.0181516	0.137595	0.0343648	-0.00894009	0.272503	0.0373989	0.00589871	0.0148207	0.334424	0.0890832	-0.0975138	0.204679	0.119064	0.0597688	0.11892	0.118219	0.14287	0.0202338	0.160994	0.10695	-0.0599483	-0.0459896	0.0165334	-0.00129724	-0.0329984	-0.0147655	0.13228	0.0312477	0.169202	0.0409033	0.00738475
74	164.039	0.662971	0.353387	-0.00784536	0.79922	0.747171	2.26094	2.45877	-0.150278	-0.292654	-0.156999	-0.0499718	-0.222747	-0.244359	0.0418177	-0.0523783	0.0864394	0.125413	0.269083	0.129395	1.06787	0.448602	1.37865	0.589495	-0.020069	0.00491849	2.26238	2.56397	2.6864	2.81021	2.92839	3.12781	1.85257	0.96286	0.0249638	-0.0950809	2.31791	2.5281	0.209031	0.0392375	-0.0597149	-0.0808112	1.57355	1.68233	2.77435	2.84846	0.365086	0.395539	0.0277212
75	164.072	-0.145167	0.159509	0.102681	-0.222881	-0.111772	-0.072704	-0.0774428	0.370979	0.373097	-0.046801	-0.105787	0.139312	0.205986	-0.0761355	-0.131572	0.385748	0.436317	-0.153959	-0.240648	-0.0125805	-0.141349	-0.0162269	-0.145154	0.172121	0.225679	0.0971466	-0.107483	-0.241139	-0.193472	0.308303	0.298327	0.211614	-0.00615718	0.210986	0.24528	-0.18744	-0.272873	-0.190404	-0.178764	0.279209	0.350583	0.154541	0.197433	0.145702	0.183092	0.236706	0.304264	-0.0712246
76	166.976	-0.492545	0.127012	0.18018	-0.632049	-0.790859	-0.987295	-2.16397	-1.33838	-1.42061	-0.447245	-0.374659	-0.882838	-0.958927	-0.585395	-0.312046	-1.06595	-1.38763	0.582893	0.53148	-0.655004	-0.349178	-0.387484	-0.0461332	-1.21707	-1.16567	0.0550034	-1.15826	-1.82434	-1.57135	-1.9797	-1.86171	-1.78761	-0.830995	-0.546873	-0.24703	-0.484672	-1.37346	0.619239	0.518106	-0.620533	-0.445419	-1.62631	-1.63437	-2.97818	-2.8691	-1.03476	-0.85743	-0.630673
77	167.021	0.233064	0.129966	0.104184	0.0428066	0.024796	0.390598	0.0587093	0.425918	-0.198297	0.97578	0.306233	0.277842	-0.870747	1.02432	0.448246	0.255725	-0.237968	0.386874	-0.0997428	0.606105	-0.0352307	0.647743	0.209528	0.333532	-0.681306	-0.191582	-0.362992	-0.062987	0.0208513	-0.298159	-0.969057	0.0820631	-0.133415	-0.619176	-0.413765	-0.24946	-0.475708	-0.377125	-0.677733	-0.363503	-0.489903	-0.661156	-0.854116	-0.687889	-1.00294	-0.157	-0.345153	-0.023924
78	167.083	-0.132106	0.199953	0.0279563	-0.27533	-0.208615	-0.133088	-0.161286	0.0470407	-0.022719	-0.242721	-0.223925	-0.0330027	-0.0018854	-0.252252	-0.311653	0.106845	0.116527	0.0358449	-0.00178268	0.0770077	0.0246413	0.123915	-0.0489683	0.00481513	0.0874384	0.341127	0.109519	-0.0398668	-0.0110221	0.384728	0.328748	0.351229	0.274004	0.225347	0.254964	0.0390729	0.0395112	-0.0382172	-0.0552993	0.183631	0.153202	0.122686	0.159803	0.101854	0.115787	0.138189	0.125211	-0.0376221
79	167.998	0.300227	-0.135121	-0.13588	0.739303	0.737246	2.7067	2.18794	0.199589	-0.459628	0.0064534	0.0663474	-0.174699	-0.146569	0.13403	-0.0151954	-0.0697302	0.129018	0.0259576	0.253984	0.74437	0.407496	1.40433	0.414269	0.264548	0.0477398	2.28805	2.53261	2.71235	2.88009	2.14497	2.36587	1.31792	1.03336	-0.0608025	0.0851368	2.02924	2.03819	-0.210694	0.0906012	-0.101805	0.241702	0.559603	0.601178	2.25966	2.50775	-0.208766	-0.33529	0.178001
80	168.991	-0.293644	0.136178	0.158546	-0.147836	-0.177997	1.13552	1.16827	-0.855674	-1.11014	-0.441836	-0.467939	-0.778728	-0.663948	-0.560522	-0.570411	-1.18177	-1.35507	0.463185	0.493021	0.0722711	-0.0865391	-0.360038	-0.612286	-1.20848	-1.29837	0.163589	0.204082	0.59852	0.617935	-0.0876811	-0.196459	-0.65768	-0.726906	-0.638727	-0.56606	1.77412	1.85527	0.708374	0.668215	-0.660534	-0.864013	0.541068	0.61528	1.21888	1.45432	-0.612052	-0.765975	-1.12238
81	169.051	-0.0853909	-0.253398	-0.111567	-0.343051	-0.0492828	0.400596	0.221276	-0.771367	-0.631825	0.230679	0.230711	-0.502384	-0.725122	0.000862477	0.127204	-0.607192	-0.653992	0.441435	0.412685	0.205041	0.111978	0.210707	0.0323063	-0.553018	-0.41244	0.0809715	-0.092575	0.326062	0.469364	-0.292786	-0.370588	0.0602656	0.0972283	-0.445637	-0.396851	0.495192	0.542539	0.0913145	0.129726	-0.427482	-0.420147	-0.307742	-0.376158	-0.00258768	-0.141244	-0.403766	-0.240093	-0.0555885
82	171.007	-0.73213	-0.00474308	-0.0549431	-1.03204	-1.24665	0.220542	0.154236	-0.36951	-0.524195	0.200946	0.116723	-0.559943	-0.600819	0.44482	0.35528	-0.0195365	-0.199066	0.502253	0.317151	0.0624309	0.0534743	0.329185	0.426426	-0.16078	-0.419542	0.145677	-0.0212364	0.356804	0.253249	-0.348731	-0.731664	-0.179151	-0.0528994	-0.263527	-0.368544	0.565891	0.378592	0.127201	0.0928754	-0.0410136	-0.201613	-0.200953	-0.281083	0.191041	0.177912	-0.0681344	-0.288995	-0.275019
83	171.139	-0.24291	-0.127605	-0.263095	-0.361033	-0.274245	0.0687023	0.0731887	-0.691124	-0.804139	0.187339	0.280923	-0.334167	-0.406079	-0.127975	-0.193172	-0.523913	-0.584668	0.27964	0.308238	-0.117504	-0.0902446	-0.236829	-0.0336332	-0.628403	-0.645437	-0.278808	-0.377905	-0.281282	-0.210178	-0.511761	-0.421357	-0.522605	-0.359685	-0.316156	-0.230243	0.490393	0.371144	-0.0684259	0.052402	-0.436536	-0.635483	-0.0584593	-0.0476443	-0.674812	-0.63066	-0.599195	-0.586864	-0.821201
84	172.041	-0.44027	-0.1967	-0.0770126	-0.508843	-0.472021	0.305976	0.188163	-0.168051	-0.287805	0.0318806	0.10331	-0.30695	-0.329147	0.255793	0.110988	-0.0459252	-0.062714	0.278746	0.241845	0.143436	0.163236	0.16543	0.206104	-0.0489094	-0.0920516	0.190226	0.0909105	0.334001	0.419462	-0.319193	-0.112225	-0.0471432	0.371758	-0.193063	-0.0391532	0.500424	0.42997	0.129021	-0.0560454	-0.352566	-0.232104	-0.435289	-0.216702	-0.0518927	-0.0351953	0.163783	0.14092	0.208162
85	172.062	-0.106853	0.181086	0.119566	-0.0346178	-0.146794	0.385447	0.43577	-0.0997566	-0.126719	0.0357379	-0.0831457	-0.224255	-0.181644	-0.0570944	0.0687627	-0.0556739	0.0432546	0.159152	0.196148	0.292021	0.243818	0.0718418	0.0371273	-0.0910375	0.0643317	0.368225	0.519399	0.586731	0.519863	0.185711	0.245379	0.160888	0.121323	0.0146339	-0.0282177	0.540471	0.463548	-0.0115074	0.0676943	-0.126638	-0.0980544	-0.0579854	-0.168683	0.567418	0.561212	0.0513683	0.039278	-0.00860211
86	172.991	-0.0453818	-0.133164	-0.0165465	0.0407631	0.140738	0.0508387	0.204883	-0.239551	-0.113437	0.198685	0.0174052	-0.262188	-0.0850818	0.174978	0.0907548	-0.288046	-0.142879	0.125174	0.179903	0.0192631	0.0635126	0.136763	-0.0407362	-0.151379	0.00448893	0.0157118	0.187232	0.0205783	0.170238	-0.289839	-0.190932	0.0529751	0.00260389	-0.144624	0.0219506	-0.00762477	0.0561362	-0.010736	-0.108302	-0.0950033	-0.0484345	-0.233569	-0.164882	-0.0636368	-0.0282676	-0.153301	-0.137396	0.110383
87	173.01	-0.404332	0.327262	0.300898	-0.316812	-0.370105	0.886905	0.727321	0.0109295	-0.290427	0.337379	0.286667	-0.565322	-0.673492	0.876026	0.911095	-0.1515	-0.045135	0.498193	0.361504	0.993705	1.14371	0.725192	0.671547	-0.23294	-0.39307	0.588978	0.509441	0.82138	0.90854	-0.30087	-0.230923	0.517874	0.915189	-0.387619	-0.416538	1.2136	0.805999	-0.0318743	0.0355726	-0.514745	-0.451535	-0.630248	-0.531869	0.454447	0.368899	0.835984	0.952804	0.527501
88	173.045	-0.0717086	-0.302831	-0.283846	-0.014148	-0.00764764	0.218891	0.0929892	-0.719146	-0.932362	0.149269	0.248681	-0.918221	-0.860402	0.0312489	0.182209	-0.644642	-0.830505	0.578445	0.512784	0.175745	0.216957	0.125612	0.0176531	-0.46422	-0.477366	-0.0607309	-0.0201854	0.416935	0.462811	-0.568719	-0.503723	-0.0242645	0.214837	-0.452565	-0.451544	0.491264	0.410953	0.1513	0.176705	-0.713125	-0.553039	-0.544796	-0.614723	-0.352017	-0.176895	-0.390279	-0.58923	0.176503
89	173.104	-0.495749	0.357004	0.540008	-0.361198	-0.240946	-0.125873	-0.0513956	0.379229	0.525128	0.051611	0.0510873	0.116185	0.215	0.0112037	-0.0990093	0.247601	0.439404	-0.207545	-0.16906	-0.0512174	-0.052155	-0.0903732	-0.119513	0.171791	0.293432	-0.0713585	-0.0399449	-0.356831	-0.309625	0.146182	0.237306	0.163092	0.0868479	0.110248	0.208346	-0.334464	-0.296461	-0.267598	-0.214149	0.211136	0.297649	0.0639278	0.145412	0.0675808	0.0846621	0.0927465	0.269864	-0.0856788
90	174.041	-0.503947	0.042717	0.172282	-1.01701	-0.897838	1.10439	0.89036	-0.199538	-1.06553	-0.543746	-0.627298	-0.71785	-0.864666	0.390174	0.484149	0.0773554	0.0288763	0.622064	0.382665	0.487928	0.649813	0.159977	0.25488	-0.488382	-0.446019	1.54535	0.7758	1.14958	1.14319	-0.134787	-0.366121	-0.380891	-0.154363	0.363815	0.422249	1.43028	0.953631	0.019049	0.0377262	0.258552	0.310116	0.295237	0.190587	0.675359	0.71846	0.913795	0.951973	-0.290087
91	175.036	-0.319573	0.0650435	-0.0199666	-0.268867	-0.193184	0.751784	0.664697	-0.84068	-1.10333	-0.0809354	-0.0535708	-0.744843	-0.843612	0.171149	0.239446	-0.837796	-1.0827	0.56578	0.449781	0.343347	0.344578	0.213855	0.148839	-0.508212	-0.496828	0.515946	0.454439	1.02692	1.06923	-0.242241	-0.44588	0.0269587	0.176242	-0.310637	-0.304973	1.02225	0.902069	0.294191	0.32085	-0.586816	-0.586236	0.0183135	0.0298326	0.100923	0.127346	-0.548553	-0.823565	0.151811
92	177.041	0.535722	-0.196152	-0.0614028	0.615022	0.869521	0.915559	0.950735	-0.589938	-0.823391	0.00510021	0.0565045	-0.407913	-0.546687	0.0628202	0.0759449	-0.57685	-0.745469	0.35428	0.359914	0.289706	0.244039	0.42859	0.0998537	-0.380086	-0.331243	0.944468	1.15998	1.20687	1.3446	0.570636	0.63676	0.346435	0.234487	-0.164003	-0.11794	1.00631	0.956889	0.145053	0.051994	-0.31217	-0.459807	0.0461144	-0.0437322	1.16045	1.15447	-0.357704	-0.572544	0.047104
93	177.055	0.279839	-0.161173	-0.0469158	0.202343	0.0868619	0.436763	0.42337	-0.653942	-0.792979	0.103045	0.119979	-0.550728	-0.513478	0.211279	0.127059	-0.651697	-0.60975	0.358657	0.416366	0.237055	0.16192	0.216378	0.0213364	-0.444796	-0.323824	0.491576	0.378921	0.602188	0.835332	-0.188661	-0.0305047	0.0247527	0.160772	-0.276638	-0.397143	0.551694	0.593678	0.149194	0.195877	-0.548907	-0.463333	-0.41993	-0.356053	0.293327	0.315255	-0.349364	-0.456943	0.0839358
94	179.056	0.239511	0.0713972	0.0604968	0.195323	0.204942	-0.161597	-0.168943	0.515079	0.569122	0.0255976	-0.0599589	0.207403	0.25808	-0.0417862	-0.141042	0.439449	0.535429	-0.233433	-0.323917	0.0227578	-0.125275	0.0536795	-0.118359	0.307306	0.34719	0.0471014	-0.176147	-0.328829	-0.297629	0.236254	0.256117	0.268464	-0.00415327	0.177594	0.222281	-0.312478	-0.361894	-0.217943	-0.208487	0.282613	0.332562	0.0230343	0.0689602	0.0528573	0.0719157	0.246865	0.318074	-0.0502037
95	180.066	-0.24449	0.170747	0.166807	-0.187169	-0.0991114	0.174622	0.193247	0.182166	0.185556	-0.0379253	-0.0272276	0.0430079	0.090806	-0.0529367	-0.0577604	0.244988	0.263721	-0.027882	-0.114166	0.119067	-0.0619458	0.0411094	-0.0663619	0.123667	0.179997	0.128235	-0.116388	-0.0394621	-0.0346642	0.182377	0.130948	0.120236	-0.0559502	0.149073	0.17557	0.0322124	-0.0946485	-0.158027	-0.135865	0.204694	0.224265	0.0738734	0.122935	0.21489	0.268941	0.123836	0.16327	-0.140827
96	180.941	-0.103914	-0.037548	-0.07585	-0.129219	-0.159506	0.0566201	0.15165	-1.1078	-0.931357	-0.0264448	0.0805416	0.0497282	-0.466185	0.00756706	0.136528	-0.892705	-1.09448	0.0221989	0.293427	-0.48591	-0.0531321	-0.445851	-0.0440311	-0.180342	-0.679641	-0.33207	0.395682	0.585986	0.375214	-0.889186	-0.760048	-0.849138	-0.321452	-0.191203	-0.523309	0.083045	0.365158	0.347124	0.159728	-0.059286	-0.634522	0.0367149	-0.397477	-0.0301198	-0.163219	-0.678459	-0.841388	0.114968
97	181.051	-0.0269132	-0.07711	-0.246487	-0.0644026	-0.15508	0.146417	0.180608	-0.404082	-0.308164	0.172475	0.157371	-0.392105	-0.298892	-0.0787501	0.0286667	-0.37276	-0.313552	0.301673	0.25403	-0.0413447	-0.0447963	-0.0403409	-0.0405936	-0.315274	-0.325437	-0.0420541	0.000912227	0.0755065	0.201908	-0.18666	-0.225535	-0.149504	0.000982719	-0.238176	-0.231339	0.330438	0.319735	0.0591922	0.0232038	-0.432378	-0.351314	-0.337338	-0.295684	-0.188407	-0.154593	-0.42379	-0.429749	-0.101458
98	181.071	-0.0938433	-0.111207	-0.168573	-0.108435	-0.0235215	0.274118	0.202225	-0.135887	-0.155777	-0.031281	-0.0775144	-0.148234	-0.163854	0.0590431	0.113317	0.0365621	-0.0110238	0.180399	0.100051	0.165929	0.124758	0.0520368	0.151282	-0.11074	-0.102542	0.2286	0.073647	0.199311	0.289615	-0.0447266	-0.0237406	-0.0646372	-0.0490751	0.0884551	0.0521134	0.245037	0.123621	-0.0376193	-0.00074307	-0.0283319	0.00902399	-0.133824	-0.00665265	0.144862	0.220837	0.147597	0.255839	0.0434389
99	182.046	-0.104804	0.0404565	0.101232	-0.0989958	-0.0884457	-0.0801345	0.0386455	-0.56594	-0.628076	0.0708611	-0.00158637	-0.435931	-0.514025	-0.0866444	-0.0582313	-0.546882	-0.554391	0.358357	0.354511	0.142057	0.127412	0.131712	0.0834471	-0.246081	-0.250026	-0.040251	0.080327	0.160392	0.290659	-0.306574	-0.364106	-0.0968246	0.157901	-0.261685	-0.101761	0.61016	0.411042	0.0989399	0.155441	-0.39323	-0.321158	-0.10783	-0.05547	0.0529164	0.220225	-0.35827	-0.277856	0.0431954
100	183.066	-0.165945	-0.0908043	-0.0350175	-0.0209277	-0.0438855	0.293474	0.104125	-0.821262	-1.08549	0.0920068	0.250094	-0.658194	-0.632215	-0.161615	0.101159	-0.561826	-0.61718	0.547013	0.333523	0.197063	0.289602	-0.0408029	0.0234762	-0.533729	-0.34315	0.0440206	0.119252	0.3986	0.467088	-0.411067	-0.375631	-0.0157279	0.198012	-0.4325	-0.563776	0.670796	0.528671	0.27519	0.159893	-0.620145	-0.56221	-0.278989	-0.254704	-0.0505936	0.00334642	-0.499007	-0.465219	0.0419399
101	184.002	-0.228078	-0.0367434	-0.00940726	-0.0119812	0.0235022	0.0879069	0.0156345	-0.18491	-0.334939	-0.0495298	0.0254658	-0.347642	-0.289823	0.205702	0.230703	-0.0856357	-0.104724	0.275565	0.245692	0.194311	0.232031	0.17678	0.166245	-0.303724	-0.264832	0.0453163	-0.077552	0.0153282	0.0279346	-0.110555	-0.116462	-0.0708603	-0.0351394	-0.11948	-0.050412	0.287008	0.156972	0.0859197	0.0954475	-0.229679	-0.0941064	-0.0765803	-0.0238062	-0.114851	-0.125555	0.118201	0.210541	-0.055843
102	184.986	-1.17617	0.228389	0.373296	-1.93716	-1.85848	-1.60584	-2.35202	-1.0646	-1.27653	-0.210242	-0.0888475	-0.870855	-1.00157	-0.479686	-0.383597	-0.902622	-0.905565	0.565705	0.559355	-0.999325	-0.679416	-0.644029	-0.335967	-0.690079	-0.761229	-0.281165	-1.24169	-2.10677	-2.4469	-2.06231	-2.44569	-1.42897	-1.21839	-0.248844	-0.174769	-0.875069	-1.61253	0.235554	0.367926	-0.365781	-0.240583	-1.6138	-1.80966	-3.03728	-2.98453	-0.993524	-1.19695	-0.576144
103	186.113	0.043102	0.0337221	-0.323503	-0.317251	-0.104769	-0.0110291	0.0297268	-0.114601	-0.166251	-0.242415	-0.197829	-0.237659	-0.0949243	-0.289179	-0.230611	-0.105695	-0.125501	0.174468	0.120365	-0.0232567	-0.085608	0.129674	0.171391	-0.0192684	0.069603	0.33398	0.0989518	-0.0461087	0.134714	0.288375	0.203266	0.145134	0.0495695	0.335179	0.139382	0.389892	0.144628	-0.105549	-0.0139298	0.0945436	0.0970777	0.203623	0.242528	0.101278	0.0878239	-0.207388	-0.117058	-0.108649
104	188.057	0.00366306	0.126501	0.165813	0.159824	0.167484	0.787258	0.450345	0.119421	-0.42221	-0.29553	-0.341258	-0.137656	-0.130346	0.549167	0.625786	-0.028372	-0.138507	0.214797	0.0241107	1.04999	1.24346	0.400492	0.426427	-0.144839	-0.151476	0.624673	0.381792	1.04952	1.174	0.0221364	-0.0926081	0.454847	0.703308	0.0728592	0.108397	1.15422	0.92867	0.179771	0.180582	-0.0446054	-0.0332026	0.413887	0.337771	0.556706	0.541562	1.17241	1.20546	0.182955
105	189.004	-0.069048	-0.140703	-0.00140731	0.118039	0.0481548	0.140703	0.0123407	-0.186922	-0.201061	0.096432	0.125722	-0.364753	-0.190803	0.11002	0.122194	-0.369617	-0.128342	0.305333	0.152608	0.202415	0.0777818	0.157208	0.0916178	-0.174273	-0.113779	-0.174731	0.0976373	0.160971	0.482416	-0.289941	-0.154222	0.221403	0.380747	-0.224218	-0.336053	0.349003	0.300225	0.143735	0.120079	-0.476921	-0.299958	-0.605972	-0.610559	-0.110749	-0.255909	-0.0908024	-0.11791	0.0146466
106	189.041	-0.278706	0.0526187	0.0586037	-0.0479235	0.145988	0.187323	0.0815538	-0.603618	-0.802892	0.208806	0.301953	-0.574305	-0.578292	0.0955371	-0.0258683	-0.443979	-0.515819	0.458886	0.360818	0.226796	0.11612	0.247326	0.0996428	-0.420165	-0.422077	0.093803	0.0813489	0.487112	0.495812	-0.365742	-0.285796	0.162033	0.231832	-0.498478	-0.613221	0.50917	0.4323	0.0837703	0.251064	-0.577231	-0.620114	-0.568176	-0.685284	-0.20786	-0.294937	-0.438652	-0.445847	0.13834
107	189.088	-0.0356501	-0.528527	-0.42829	0.263843	0.224422	0.0220532	-0.0986226	0.603104	0.657471	0.00491656	-0.0958442	0.162899	0.265848	0.0998857	0.0619949	0.674746	0.737731	-0.210439	-0.297167	0.484316	0.374207	0.17608	0.0964762	0.351701	0.388761	0.0655066	-0.110122	-0.0266343	-0.0343273	0.470852	0.354189	0.591547	0.32778	0.128317	0.121875	-0.0211588	-0.0794548	-0.0697063	-0.10957	0.347877	0.341648	0.110435	0.139829	0.157656	0.138797	0.529826	0.601771	0.115805
108	191.02	-0.672341	0.487424	0.525568	-0.544857	-0.397505	2.04895	1.82641	0.558117	0.0532875	0.180435	-0.0287791	-0.723748	-0.822117	1.69532	1.81317	0.327332	0.646618	0.603309	0.389203	2.01316	2.18955	1.30983	1.31498	-0.215425	-0.351336	1.62281	1.46378	1.69502	1.75431	0.234991	0.40438	1.16141	1.64094	0.0698371	-0.0642867	2.31067	1.8849	-0.0145666	-0.167224	-0.00996856	0.0649334	0.181034	0.282949	1.75689	1.7926	1.83754	2.0409	1.29921
109	193.036	1.05514	0.449686	0.40038	1.33498	1.29155	2.8996	3.05922	-0.0648053	-0.482056	0.181742	-0.216086	-0.236231	-0.530905	0.495157	0.561562	-0.0926812	-0.102143	0.356552	0.237021	1.74944	1.11605	2.17038	0.946893	-0.0861289	-0.299686	3.23225	3.68244	3.71342	3.65763	3.32836	3.61677	2.40535	1.40918	0.296249	-0.246982	2.90733	3.11051	0.0482873	-0.151669	-0.0481548	-0.462946	0.321128	0.221441	3.67595	3.84468	0.738989	0.753221	0.179237
110	193.073	-0.309927	-0.328017	-0.111416	-0.367942	-0.0701087	-0.0548786	-0.130259	0.1371	0.0487292	-0.133709	0.028755	0.03265	-0.00806255	-0.0427292	0.0920007	0.105199	0.162572	0.0243114	-0.0503688	0.117842	0.0127991	0.10056	0.0534744	0.0149845	0.160926	0.0843164	0.159662	-0.0694434	0.028556	0.00821962	0.155889	0.1557	0.0434599	0.132575	0.20612	-0.00330408	0.0452257	-0.193719	-0.0828291	0.139851	0.0847118	0.0520565	0.204963	0.0505385	0.174366	0.136776	0.360644	-0.0183221
111	195.051	3.30868	0.408817	0.289282	3.29664	3.35223	1.82155	1.89698	0.201427	-0.164586	0.505436	0.00150767	0.136673	-0.116385	0.459887	-0.0367028	0.147037	-0.283482	0.100408	-0.142321	0.927796	0.0550839	1.59493	0.523648	0.120533	-0.253661	2.38966	2.67393	2.72381	2.7348	2.53955	2.76682	1.86346	0.727463	0.0637616	-0.170093	1.67987	1.76668	-0.0904607	-0.501837	-0.0125911	-0.209127	0.299665	0.36992	2.63422	2.74555	-0.204324	-0.273932	-0.170138
112	198.088	-0.178057	0.0469818	0.115527	0.00480726	-0.163499	-0.0576556	-0.0740731	-0.126453	-0.295509	-0.0637015	-0.0429795	-0.321106	-0.202225	0.0181861	0.0216276	-0.159637	-0.155148	0.196982	0.243715	0.187108	0.19169	0.274556	0.0144501	-0.331274	-0.126009	0.131029	-0.02293	0.228893	0.0744203	0.298275	-0.02915	0.110576	0.102585	0.0214709	-0.00216156	0.194529	0.116513	-0.000283041	0.0830365	-0.140818	-0.0677458	-0.288197	-0.248397	-0.106682	0.227683	-0.0562432	-0.154471	0.000431931
113	199.002	-0.0394884	0.0466303	-0.0823923	-0.169428	-0.142436	0.0326054	-0.105253	-0.749029	-0.925572	-0.0188057	0.0876034	-0.405704	-0.617063	-0.0503648	-0.0722374	-0.509706	-0.806536	0.288615	0.455932	-0.0667064	0.0721928	0.0183666	0.120071	-0.513365	-0.671249	-0.158295	-0.118586	-0.0478521	0.0731479	-0.419423	-0.579697	-0.216249	-0.13923	-0.41014	-0.341886	0.145844	0.132278	0.233777	0.30203	-0.316557	-0.515174	0.0460063	-0.035203	-0.206519	-0.402944	-0.399955	-0.466222	-0.0843568
114	199.17	-0.455619	0.108506	-0.180307	-0.331972	-0.257495	-0.0144282	-0.157635	-1.15188	-1.18333	0.454923	0.572996	-0.661417	-0.75026	-0.335892	-0.268726	-0.810827	-1.06144	0.53086	0.40975	-0.0858889	-0.0546641	-0.34046	-0.222183	-0.513565	-0.687833	-0.145997	-0.202123	0.116707	0.140981	-0.606505	-0.82163	-0.225933	-0.133063	-0.653073	-0.619192	0.626864	0.434108	-0.0570464	-0.162475	-0.790842	-1.11762	-0.363102	-0.451262	-0.559497	-0.817997	-0.594952	-0.719421	-0.431101
115	199.969	-1.01846	0.0249933	-0.0673224	-0.0960223	-0.547135	0.989039	1.27944	0.723093	0.282635	0.117993	0.0131791	0.0932332	0.456043	-0.0665365	0.0252741	0.487536	0.489482	-0.028039	-0.784098	0.609128	0.285989	0.26663	0.0694518	-0.123349	0.152379	0.498698	0.826475	0.862784	0.691319	1.62922	1.34879	1.25423	0.509243	-0.112837	-0.167536	0.717921	0.910325	0.268333	-0.174535	0.076988	-0.0544376	1.3426	1.19167	1.80459	1.96129	0.688591	0.322671	0.0879969
116	203.083	-0.362456	0.247855	0.108475	-0.54557	-0.474292	0.0303064	0.0173132	0.23051	0.191285	-0.064451	-0.0981594	0.0938535	0.159415	-0.0355779	-0.113266	0.317599	0.335103	-0.104892	-0.174499	0.0906804	-0.0269262	-0.0295884	-0.142857	0.244973	0.288526	-0.0296852	-0.237863	-0.218281	-0.172177	0.117082	0.0841571	0.168501	-0.0044966	0.184204	0.220267	-0.14956	-0.231342	-0.152274	-0.138447	0.176641	0.252049	0.148179	0.171742	0.109687	0.137875	0.193293	0.217433	-0.116091
117	204.052	-0.0717251	0.359	0.541307	-0.362388	-0.0188379	0.114063	0.0506562	-0.00737575	-0.0875592	-0.0624443	0.0959632	-0.474186	-0.139951	-0.299785	-0.00262932	-0.0423657	-0.170445	0.397854	0.0772843	0.0856216	0.0549347	0.246874	-0.00643954	-0.0639312	0.110281	0.292958	0.190389	0.442372	0.438224	0.146485	0.338783	0.156466	-0.175161	0.0473955	0.177231	0.236091	0.282118	-0.227608	-0.0657898	0.187368	0.227651	0.171387	0.0677228	0.138843	0.348428	0.265289	0.251818	-0.0065871
118	206.083	0.11478	0.061343	0.0268388	-0.128078	-0.206998	-0.0485267	-0.0442409	0.205582	0.041516	0.0917652	-0.0339212	-0.175483	-0.108063	-0.0384587	-0.0874857	0.128271	0.190387	0.163612	0.0930306	0.141197	0.18647	0.0979164	0.0924816	-0.00474415	0.175026	0.098506	-0.0117703	0.178423	0.270168	0.194475	0.169227	0.330216	0.252235	0.00924848	0.0247161	0.0697113	-0.102679	-0.0547167	-0.0423518	0.0454859	0.106108	-0.070274	0.00281942	-0.0336831	0.0403397	0.109193	0.0976081	0.0479078
119	209.067	0.794161	-0.332885	-0.168962	0.655141	0.793288	0.925064	1.03819	-0.121978	-0.301825	-0.0124086	-0.129662	-0.426997	-0.313732	0.0597644	-0.0879547	-0.125574	-0.214281	0.485969	0.0719101	0.741395	0.238111	0.738045	0.36571	-0.148768	-0.096423	1.16566	1.4494	1.81424	1.79486	0.893766	1.20723	0.708319	0.418739	-0.0917186	0.1166	1.14604	1.30729	0.0913758	0.00942117	0.114006	0.0322151	0.17072	0.142347	1.11897	1.01847	0.074769	-0.0358855	0.150184
120	209.082	-0.103131	-0.117939	-0.268602	-0.0656861	0.0074508	0.21034	0.00196084	-0.471481	-0.627318	0.114644	0.176362	-0.53268	-0.483853	-0.0627822	-0.0509018	-0.468633	-0.528814	0.383215	0.366722	0.245344	0.171168	0.208123	0.136667	-0.170771	-0.258873	-0.132848	-0.0318852	0.255345	0.403033	-0.149227	-0.231449	0.130825	0.0990708	-0.255956	-0.144235	0.359479	0.347088	0.00737643	0.0563673	-0.241228	-0.495856	-0.45892	-0.435865	-0.210372	-0.267865	-0.28335	-0.159104	0.138677
121	211.997	-1.22709	0.137888	0.319067	-0.644201	-0.891546	0.566203	0.615713	-0.448529	-1.18914	-0.484627	-0.318138	-0.421755	-0.696581	0.318566	0.47166	-0.249516	-0.216731	0.496115	0.294008	0.463881	0.763123	0.246474	0.419012	-0.277649	-0.378362	0.487529	0.150777	0.602252	0.752728	-0.262189	-0.40739	-0.499278	-0.0482878	0.126178	0.208882	0.791753	0.650755	0.132581	0.188743	0.053263	-0.0130079	-0.0191144	0.0405523	0.132927	0.117032	0.623962	0.551016	-0.141805
122	213.017	-0.182159	-0.127528	0.00352636	0.165126	0.118299	0.643462	0.739892	-0.751188	-0.994335	-0.098474	-0.0630464	-0.624393	-0.669393	0.263029	0.19545	-0.352141	-0.431119	0.473119	0.416223	0.432756	0.225465	0.217234	0.236465	-0.458072	-0.317496	0.265478	0.214519	0.53834	0.6202	-0.33677	-0.301583	-0.225595	0.0127408	-0.326656	-0.23069	0.829833	0.662964	0.287728	0.308492	-0.337788	-0.372385	-0.363212	-0.336693	0.161124	0.348769	-0.269328	-0.372587	-0.211415
123	213.041	0.0667785	-0.176675	-0.020691	-0.0670687	-0.0681944	0.257931	0.284115	-0.601692	-0.679994	0.130527	0.223759	-0.818495	-0.701107	0.0756407	0.190452	-0.817052	-0.753438	0.511997	0.476997	0.163783	0.0596692	0.264573	0.0218871	-0.474532	-0.568828	0.124568	0.178633	0.406437	0.626943	-0.435883	-0.468549	0.0753591	0.121992	-0.374614	-0.376647	0.525921	0.348347	0.233206	0.0293504	-0.640914	-0.661623	-0.499603	-0.573152	-0.209198	-0.0382734	-0.499406	-0.526895	-0.0919681
124	213.124	0.0361794	-0.00860888	0.191904	-0.0486434	-0.268624	-0.155343	-0.190879	0.706687	0.693765	-0.0451258	-0.100328	0.291552	0.361373	0.0330444	-0.0361307	0.751484	0.773242	-0.383004	-0.464829	0.215631	0.0878436	0.0865175	-0.0652873	0.485037	0.519226	-0.0161986	-0.287796	-0.295444	-0.232003	0.363479	0.306467	0.414336	0.0897427	0.237378	0.281848	-0.243183	-0.339041	-0.226512	-0.236716	0.398689	0.451594	0.147276	0.201009	0.119076	0.149663	0.554599	0.612185	0.0425158
125	214.049	-1.18247	-0.291546	-0.232847	-1.21585	-0.993827	-0.111337	-0.103401	0.195463	0.165206	-0.0496657	-0.0620342	-0.0571367	0.0662832	0.080785	-0.0641128	0.297365	0.195206	0.0833836	-0.101112	-0.0614861	-0.124068	0.0700558	-0.0398727	0.163462	0.14309	0.0741398	-0.261246	-0.207447	-0.228714	0.297433	0.214147	0.0501618	-0.149885	0.134074	0.150487	-0.207903	-0.376898	-0.126191	-0.0704401	0.0888622	0.113728	0.12122	0.09792	-0.0345729	-0.121333	0.105132	0.112458	-0.15893
126	215.033	0.00979501	-0.22255	-0.262191	0.0631367	0.128367	-0.358142	-0.323206	0.778303	0.871274	-0.0289513	-0.124392	0.359488	0.420706	-0.250343	-0.385356	0.642335	0.774951	-0.49726	-0.577775	-0.113309	-0.271627	-0.198763	-0.401118	0.425745	0.460613	-0.181034	-0.370419	-0.674648	-0.702871	0.472987	0.508986	0.249765	-0.0817283	0.345889	0.375716	-0.489286	-0.533791	-0.375402	-0.389924	0.458957	0.501024	0.07906	0.116455	-0.0157059	0.0347085	0.208162	0.322255	-0.244458
127	216.135	-0.44092	-0.0775342	0.0132287	-0.952336	-1.10798	-0.077111	-0.0819777	0.530251	0.345007	-0.0813137	-0.113703	0.152538	0.192432	0.147023	0.186495	0.641764	0.482041	-0.143973	-0.250227	0.241137	0.240953	0.188366	0.0369287	0.224919	0.154129	0.161992	-0.125661	-0.111489	0.0967227	0.298148	0.17933	0.25715	0.0336724	0.165883	0.207352	0.108362	-0.147771	-0.0998367	-0.118677	0.28597	0.206538	0.0689875	0.0684546	-0.0538582	-0.024731	0.446931	0.352085	0.212084
128	218.033	-0.0568101	-0.17122	-0.319639	-0.0469928	-0.180274	-0.268681	-0.20995	0.641358	0.750326	0.0107681	-0.0281857	0.298461	0.374668	-0.133995	-0.262992	0.52308	0.64212	-0.411369	-0.470493	-0.0247367	-0.212771	-0.0946518	-0.270794	0.327243	0.350733	-0.169038	-0.268093	-0.460978	-0.494668	0.383095	0.370955	0.179548	-0.0517515	0.234808	0.258321	-0.364528	-0.373203	-0.287721	-0.286613	0.396034	0.365678	0.0396595	0.0517712	-0.0412398	0.0298612	0.20866	0.252303	-0.122814
129	218.067	-0.0683057	0.582046	0.550343	-0.499003	-0.430601	-0.0142721	-0.170616	-0.0855051	-0.125104	-0.0345369	-0.169929	-0.128718	-0.0411619	-0.129411	-0.132003	-0.0861249	-0.07333	0.0567758	0.102114	-0.0927162	-0.205871	0.250878	0.223896	0.270456	0.396633	0.485871	0.0205933	-0.146451	-0.0203284	0.15728	0.128317	-0.0188257	-0.225276	0.475239	0.433576	0.0151062	-0.340764	-0.553194	-0.48897	0.439228	0.40393	0.490791	0.412782	0.167242	0.277801	0.563532	0.50968	-0.290262
130	218.104	0.191443	0.094574	0.105665	0.167176	0.162075	1.219	1.21307	0.287165	-0.557357	-0.677972	-0.769282	-0.122588	-0.135307	0.514587	0.539931	1.25133	1.38511	0.190517	0.0423827	0.59247	0.603579	0.228527	0.340341	-0.249858	-0.349771	1.34527	0.464671	0.822951	0.876722	0.0525497	0.0455739	-0.457721	-0.395166	0.842238	0.873392	1.17722	0.784236	-0.760828	-0.80265	1.03104	1.148	0.341244	0.288241	1.87727	1.95083	1.85203	2.016	-0.368228
131	219.078	-0.188429	-0.0219793	0.151775	0.0719035	-0.00676125	0.134879	0.130276	0.335126	0.193012	-0.0778035	0.0527185	0.117046	0.0654054	-0.0638763	-0.115247	0.296501	0.30175	-0.0626078	-0.133564	0.210216	0.128797	0.167236	-0.0233056	0.187672	0.147644	0.302337	0.187863	0.250513	0.356693	0.496737	0.544821	0.478069	0.122566	0.110921	0.0283088	0.138474	0.0490259	-0.0493684	-0.0752297	0.0334582	0.0766002	0.198333	0.334858	0.29668	0.375387	0.229169	0.358186	-0.0419272
132	220.05	-0.0211695	-0.114077	-0.136497	0.168682	0.0309819	0.212737	0.168402	-0.299074	-0.512629	0.183972	0.197603	-0.598919	-0.574501	0.0753853	-0.0180924	-0.315433	-0.468964	0.481052	0.347634	0.145538	0.0836512	0.00752567	-0.169552	-0.407841	-0.142022	-0.0510192	0.0556607	0.398304	0.249215	-0.229107	-0.259054	0.0227424	0.188945	-0.218352	-0.230015	0.420956	0.337864	0.00507081	0.00217347	-0.242077	-0.411365	-0.497647	-0.524767	-0.207577	-0.10695	-0.29607	-0.475553	0.184645
133	220.082	-0.391367	0.522277	0.634238	-0.703111	-0.589227	0.0404011	0.0352084	0.166949	0.12511	-0.125828	-0.269579	0.0316032	0.0295418	-0.0216558	-0.0790531	0.184564	0.032186	0.0926671	-0.166786	0.0197856	-0.0664161	0.257191	0.149473	0.356437	0.316927	0.382754	0.0676491	0.00892138	0.251441	0.366823	0.381448	0.224503	0.0947516	0.265898	0.33533	0.0994067	0.0565072	-0.155988	-0.164248	0.380735	0.33125	0.539453	0.349802	0.198139	0.0874022	0.418533	0.266366	0.0319305
134	224.104	0.00630937	0.024519	-0.399806	-0.491895	-0.614361	0.0415644	-0.00346298	0.183812	-0.00760612	-0.113605	-0.069812	-0.0700875	0.103	0.0569331	0.0105516	0.176992	0.194568	0.0631606	-0.106772	0.20227	0.184587	0.185178	0.144725	0.0714155	0.119759	0.252332	-0.0414803	-0.0554721	0.12253	0.339983	0.34487	0.395785	0.285578	0.0927978	0.2132	0.223936	0.0538489	-0.00125205	-0.154993	0.0636768	0.181847	0.0895119	0.171729	0.265335	0.17886	0.173903	0.257916	0.031138
135	224.936	-0.276661	-0.0636011	-0.282719	-0.290795	-0.358004	0.106084	0.214147	-0.76349	-0.593975	0.0742684	0.167421	-0.214708	-0.323175	-0.114164	0.0970681	-0.819544	-0.712231	0.111753	0.331624	-0.371156	0.00867617	-0.361054	-0.11409	-0.308443	-0.461749	-0.175485	0.395044	0.391458	0.379816	-0.673329	-0.548389	-0.639825	-0.171205	-0.389011	-0.311961	0.0219135	0.380956	0.190669	0.155272	-0.269552	-0.501859	-0.0742834	-0.250251	0.0599596	-0.0565026	-0.605237	-0.631323	0.0253885
136	225.088	-0.659397	0.215256	0.37026	-0.611321	-0.223064	-0.116677	-0.17904	0.398563	0.397613	-0.0830104	-0.128529	0.182973	0.282723	-0.158655	-0.185121	0.421758	0.448127	-0.230219	-0.32955	0.0603275	-0.0943439	-0.0302065	-0.166612	0.316822	0.358206	0.05494	-0.273928	-0.302549	-0.271686	0.310868	0.266786	0.283174	0.000160745	0.261531	0.269414	-0.223986	-0.34619	-0.233966	-0.173339	0.281854	0.335374	0.191678	0.198847	0.0824042	0.108433	0.260248	0.264519	-0.107904
137	226.012	-0.228434	-0.0790153	0.0791435	-0.113902	-0.17081	0.0550036	-0.0375399	0.26429	0.286986	-0.0416801	-0.071983	0.020994	0.0901653	0.0738168	-0.0568407	0.172129	0.289611	-0.0221909	-0.0952447	0.261567	0.240923	0.0868013	-0.0095891	0.0578707	0.197091	0.109571	-0.0952387	-0.00295413	-0.0551216	0.452383	0.358151	0.296289	0.297833	0.191736	0.163504	0.0783269	-0.00235928	-0.150824	-0.129308	0.200517	0.256373	0.115844	0.108219	0.153198	0.232615	0.301945	0.215233	-0.0143368
138	227.033	-0.476794	0.0426659	0.183296	-0.12503	-0.174708	-0.269731	-0.547368	-0.677244	-1.01902	0.0764412	0.346056	-0.602072	-0.787534	-0.00796173	-0.0188403	-0.806229	-0.830201	0.417708	0.51203	0.0845292	-0.0189884	0.0408404	0.0800621	-0.506349	-0.586395	-0.492582	-0.354205	0.0274501	0.137813	-0.702466	-0.749336	-0.301252	-0.180319	-0.64187	-0.714781	0.0372241	0.099299	0.282595	0.272555	-0.652989	-0.70909	-0.697769	-0.744492	-0.908324	-0.568164	-0.453872	-0.496723	0.134715
139	227.202	-0.419491	0.269657	-0.0285778	-0.0353871	-0.138821	0.409163	0.35946	-0.543124	-0.58907	0.142692	0.242093	-0.385539	-0.494978	0.0523611	0.0842993	-0.469739	-0.502776	0.34524	0.327196	0.0846498	0.142435	0.116307	0.167198	0.161579	0.122292	-0.0726466	0.0770841	0.303623	0.278842	-0.463877	-0.478245	-0.00954529	0.162156	-0.299211	-0.269534	0.157928	0.0539831	0.0657148	0.0348369	-0.50499	-0.581003	-0.251119	-0.282908	-0.325441	-0.353489	-0.306659	-0.347244	0.0511329
140	228.029	0.430601	0.621825	0.715983	0.594333	0.641076	0.394575	0.152552	-0.110679	-0.448253	0.0432596	-0.0645109	-0.624387	-0.522656	0.58832	0.755614	0.150982	0.186177	0.432009	0.385271	0.442723	0.795889	0.512272	0.489097	-0.188927	0.0380879	0.191606	0.298847	0.262821	0.315624	0.350271	0.373115	0.466412	0.413404	-0.266293	-0.137266	0.329855	0.109105	0.143238	0.224308	-0.035784	-0.0536516	0.446318	0.322945	-0.0573037	0.0414986	0.624918	0.477511	0.321002
141	229.012	-1.03114	-0.321214	-0.196621	-0.110245	-0.0511388	1.18261	1.12325	0.276727	0.0249918	-0.458515	-0.591676	0.2232	0.269153	0.757989	0.786263	0.334864	0.125655	-0.269926	-0.325145	1.26573	1.14599	0.422866	0.416802	-0.188203	-0.148577	0.229303	-0.275991	0.364866	0.434254	0.585286	0.219189	0.725428	0.690429	-0.220441	-0.327002	1.29712	1.28427	0.589885	0.534134	0.388708	0.424328	1.01482	1.10308	1.38221	1.40561	1.23433	1.15182	-0.0417141
142	230.067	-0.0367021	0.14939	-0.0789092	-0.0669263	-0.199519	-0.179687	-0.0225379	-0.136035	-0.208117	-0.306969	-0.245227	-0.10088	-0.0849125	-0.27514	-0.25156	-0.132324	-0.119686	-0.00814619	0.176737	0.140704	-0.0377183	0.109981	-0.074612	-0.0647958	-0.102302	0.345611	0.271992	0.237322	0.214841	0.608949	0.425641	0.383213	0.212095	-0.00331324	0.240451	0.375185	0.459608	0.0478797	0.182904	-0.0123865	0.0667136	0.115835	0.287653	0.177848	0.372922	0.0523699	0.122752	0.0504397
143	231.099	-0.232723	0.396325	0.438944	-0.314232	-0.347015	0.106488	0.0517273	0.33037	0.246665	0.0226195	-0.00319957	0.135049	0.110187	0.0687695	-0.0164986	0.399224	0.358565	-0.0589709	-0.213315	0.292215	0.150461	0.158904	-0.0254988	0.0343329	0.164337	0.068742	-0.0584154	0.106534	0.1103	0.345806	0.205597	0.415894	0.181475	0.065706	0.06779	0.0823235	0.00352128	-0.0657524	-0.0950198	0.101666	0.193618	0.113071	0.144911	0.219798	0.180753	0.431675	0.430547	0.0626026
144	237.063	-1.13937	0.307129	0.397736	-0.798397	-0.47293	0.0859047	-0.0298932	-0.112078	-0.42545	-0.0650721	-0.0490178	-0.626069	-0.409955	0.774591	0.876734	0.183219	0.0831947	0.432365	0.321892	0.433554	0.698769	0.479328	0.603436	-0.243469	-0.0950239	0.133721	-0.233628	-0.246411	-0.170916	-0.416117	-0.542355	0.280058	0.513545	0.0193844	0.0810086	0.750383	0.302046	-0.0339046	0.0418752	-0.178647	-0.000426799	-0.0148223	0.202707	-0.558344	-0.311688	0.794549	0.830994	0.0876032
145	237.089	0.0127674	-0.00213343	-0.184608	-0.416211	-0.261873	0.00373353	-0.0942875	0.185961	0.0399755	0.281291	-0.0290782	0.0263335	-0.0156107	0.169693	-0.0623693	0.420126	0.233567	0.0974253	-0.116412	0.241523	-0.0166692	0.198501	0.0367605	0.236312	0.038655	0.0369407	-0.236665	0.0592546	-0.0905903	0.058343	-0.00377066	0.261179	0.107507	0.0873091	-0.0334416	-0.194531	-0.416535	-0.151935	-0.208967	0.18966	-0.0871537	-0.151608	-0.155759	0.0477115	0.0734918	0.188699	0.125604	0.105668
146	243.062	-0.260227	-0.0112692	0.022938	-0.102076	0.0861054	-0.0484166	-0.129611	0.480066	0.518079	0.0658402	-0.0662254	0.212552	0.272636	-0.0195351	-0.12749	0.396734	0.425013	-0.230934	-0.356295	0.0590363	-0.16524	0.0617276	-0.163625	0.288329	0.330612	0.230878	-0.0518823	-0.269389	-0.254397	0.341865	0.317121	0.443046	0.10331	0.221223	0.212022	-0.238198	-0.367667	-0.245918	-0.267322	0.294729	0.335596	0.151311	0.203651	0.123926	0.105403	0.287009	0.307756	-0.0280891
147	246.017	-0.373145	0.329312	0.483968	0.0587364	-0.228075	-0.065882	-0.0618907	-0.175449	-0.360928	-0.0857656	0.0889374	-0.417439	-0.246686	0.383677	0.294215	-0.26207	-0.453825	0.260027	0.276099	-0.125911	0.0514166	0.0709517	0.194808	-0.516448	-0.411342	-0.410405	-0.540882	-0.0773322	-0.0229337	-0.868757	-0.884137	-0.0853568	0.0192973	-0.104867	-0.114987	0.232019	0.464123	0.112348	0.0838759	-0.339907	-0.474726	-0.419895	-0.15517	-0.569899	-0.51809	0.10707	0.113097	0.185177
148	253.217	-1.93092	1.66819	1.32322	-1.389	-1.33725	0.602492	0.433177	-0.366267	-0.501932	-0.117539	-0.0669731	-0.700918	-0.799527	-0.178879	-0.0445739	0.104543	-0.144785	0.473678	0.507553	0.225492	0.257489	0.298658	0.363482	0.830761	0.778419	-0.0304019	0.130932	0.337975	0.292784	-0.0257871	-0.18119	0.0345589	0.270584	-0.152859	-0.145534	0.43506	0.353204	0.200203	0.228026	-0.477177	-0.511219	-0.124635	-0.0431905	-0.179669	-0.157732	0.0112189	-0.111364	0.0668409
149	255.233	-0.284346	0.00671685	-0.0364232	-0.152121	-0.1482	0.697639	0.631139	-0.592665	-0.680811	0.0412106	0.0180075	-0.538736	-0.655975	0.111232	0.10981	-0.340343	-0.524966	0.440581	0.400351	0.238202	0.197136	0.530517	0.518834	-0.0418423	-0.121188	0.0383512	0.146182	0.401196	0.358812	-0.455843	-0.509632	0.0348466	0.198558	-0.0807833	-0.16305	0.057029	-0.0186541	0.115222	0.0519183	-0.49876	-0.581879	-0.0869069	-0.171554	-0.277833	-0.353954	-0.137113	-0.223194	0.16187
150	258.039	-0.67441	0.223099	0.214991	-0.645182	-0.48844	-0.64472	-0.654824	-0.557934	-0.879738	-0.254717	-0.0948346	-0.428185	-0.562864	-0.132824	-0.102854	-0.16471	-0.217458	0.389606	0.344614	-0.0426438	0.0080247	-0.225545	-0.209754	-0.343715	-0.32284	-0.156687	-0.611953	-0.623765	-0.59136	-0.39592	-0.435004	-0.527254	-0.48197	-0.0703932	-0.00930961	-0.291461	-0.739175	0.209295	0.167871	0.095965	-0.118314	-0.429139	-0.670616	-1.07621	-1.03002	-0.312667	-0.299018	-0.468376
151	259.023	-0.439557	0.386788	0.443695	-0.554025	-0.588443	-0.664152	-1.00293	-0.601453	-0.833601	-0.568396	-0.563689	-0.171495	-0.123442	-0.284061	-0.278228	-0.497744	-0.747737	0.19335	0.0713062	-0.197564	-0.0957401	-0.0676385	0.0827249	-0.892157	-0.964312	-0.13715	-1.0909	-1.47761	-1.60742	0.193621	-0.149799	-0.544668	-0.679501	-0.0677269	-0.0450176	-0.19747	-0.45483	0.402213	0.489658	0.143444	0.134341	0.766531	0.799431	-0.796461	-0.990952	-0.214337	-0.323813	-0.950967
152	259.077	1.98605	-0.0906191	-0.0652643	1.87068	1.70469	-0.967088	-1.2589	0.418636	0.405647	-0.047694	-0.0448197	0.155186	0.203346	-0.0409397	-0.154697	0.382971	0.365247	-0.176012	-0.234596	-0.18051	-0.249177	-0.274429	-0.20056	0.194766	0.276914	-0.673694	-1.52627	-1.91633	-1.97128	-1.05497	-1.51406	-0.306812	-0.223172	0.210484	0.159324	-1.12578	-1.44673	-0.168041	-0.153259	0.247525	0.310377	-0.249597	-0.206798	-1.3767	-1.52118	0.257808	0.236168	-0.0576675
153	261.038	-0.0931058	0.0839209	0.0806719	-0.162299	-0.233798	-0.483914	-0.685157	-1.06523	-1.23218	-0.206661	-0.0911852	-0.491233	-0.691983	-0.12771	-0.0381291	-0.588441	-0.814959	0.449095	0.383383	-0.15072	-0.0430069	-0.287804	-0.0493918	-0.502453	-0.556757	-0.49432	-0.655923	-0.527786	-0.553126	-0.992281	-1.04243	-0.562252	-0.320812	-0.182513	-0.168681	-0.354245	-0.587974	0.267796	0.286785	-0.334745	-0.469322	-0.670981	-0.82197	-0.876311	-0.981301	-0.301191	-0.466386	-0.365837
154	266.07	-0.273603	-0.022912	-0.0585784	-0.0870989	-0.147006	0.279789	0.239495	-0.147268	-0.265397	0.0774305	0.145481	-0.316891	-0.306927	0.486909	0.532439	-0.0603034	-0.00134145	0.2475	0.265067	0.646535	0.867959	0.267116	0.118391	-0.358007	-0.185344	0.00831937	-0.0518576	-0.0428042	0.188529	-0.577315	-0.426309	0.386281	0.589003	-0.185243	-0.312065	0.454417	0.396509	0.176421	0.0337901	-0.283484	-0.216707	-0.278339	-0.166398	0.178281	-0.0493424	0.5201	0.298433	0.333286
155	267.073	-0.908704	0.0601177	0.0517113	-0.221402	-0.312537	0.684006	0.560262	-0.36844	-0.698874	0.374287	0.31947	-0.420845	-0.440436	0.969124	0.966169	0.410108	0.374684	0.392037	0.267663	0.447017	0.370485	0.521962	-0.102771	0.357816	0.390021	0.931246	1.22087	1.61728	1.65746	-0.0402333	-0.00374432	0.614621	0.714326	-0.49874	-0.563029	0.672862	0.622609	0.0885043	0.0115782	-0.645638	-0.713813	-0.387606	-0.321794	0.282577	0.362131	0.234493	0.159475	1.25563
156	271.083	-0.281675	0.168396	0.313983	-0.304085	-0.0967663	0.0742154	0.0250145	0.0736799	0.0970191	0.0375105	0.133799	-0.080865	-0.0540189	0.0195499	0.0018641	0.0599731	-0.0204178	0.115887	0.0109507	0.0924346	0.143423	0.109392	-0.0248868	0.00319523	0.0103005	0.0672732	-0.100917	0.0729278	0.022109	-0.0179426	0.0286448	0.229453	0.0397139	-0.0103707	-0.0482769	-0.00876563	-0.0209465	-0.0623994	-0.0605752	-0.076378	0.0433603	-0.153583	-0.0843915	-0.0638183	-0.0747175	0.0701576	0.0615594	0.0555965
157	275.017	-0.222278	0.596351	0.640814	-0.498609	-0.434327	-0.48728	-0.561209	-0.521979	-0.892849	0.135611	0.25862	-0.578536	-0.898787	0.115567	0.250735	-0.534668	-0.463009	0.490162	0.474479	-0.0406774	0.0622098	-0.127472	0.0709497	-0.304554	-0.334354	-0.247175	-0.421364	-0.380046	-0.242936	-0.424298	-0.370066	-0.207173	-0.257542	-0.464261	-0.509909	-0.109899	-0.218039	0.162715	0.212391	-0.241072	-0.209377	-0.570016	-0.929293	-0.577157	-0.555378	-0.295123	-0.381871	0.0218306
158	277.12	-0.0838749	-0.00949969	0.0599124	-0.295691	-0.209624	0.0171879	-0.0216849	0.61158	0.564635	0.00156431	-0.0323019	0.260778	0.291544	0.0145139	-0.0603927	0.691069	0.683558	-0.281687	-0.404883	0.0904336	-0.068215	0.0626113	-0.116508	0.301987	0.338002	-0.0155255	-0.264809	-0.278163	-0.189173	0.362797	0.303223	0.357837	0.0890279	0.201821	0.216088	-0.325692	-0.421114	-0.228998	-0.224148	0.313634	0.342545	0.154964	0.194269	0.140678	0.172178	0.443379	0.43871	0.0324525
159	279.232	-0.210462	0.0209328	-0.298899	-0.0376543	-0.314603	0.625111	0.462934	-0.480785	-0.773902	0.170679	0.118901	-0.605984	-0.695887	0.0425913	0.0803261	-0.301096	-0.476365	0.561356	0.321919	-0.0439611	0.0186913	0.630254	0.533344	0.551235	0.519521	-0.0703351	-0.0424183	0.327605	0.251699	-0.555201	-0.75656	-0.0410034	0.179724	-0.332145	-0.280642	0.10356	0.0415012	0.107606	0.128934	-0.720285	-0.734056	-0.245002	-0.292117	-0.402158	-0.490648	-0.140697	-0.121013	-0.0856775
160	281.248	-0.225049	0.429443	0.464433	-0.175066	-0.18098	0.672368	0.54703	-0.478189	-0.7076	-0.133998	-0.177187	-0.611181	-0.783955	-0.0666704	-0.0689003	-0.0506466	-0.364073	0.492515	0.441135	0.207447	0.219422	0.484405	0.453045	0.340455	0.333715	0.0854657	0.169992	0.399593	0.43322	-0.160068	-0.252172	0.0803081	0.21722	-0.0555399	-0.109376	0.461155	0.323634	0.253273	0.167539	-0.459867	-0.539412	0.049268	0.0101061	-0.104735	-0.18991	0.0204055	-0.0626689	0.0886032
161	282.084	-0.433717	-0.407726	-0.323397	0.0658911	-0.266261	1.24013	1.27521	-0.0220492	-0.161067	-0.0863015	-0.141472	-0.125374	-0.0106845	0.517017	0.431564	0.223264	0.185278	0.091949	0.0353468	0.890256	0.699824	0.537232	0.251073	0.0870593	0.082938	0.860421	0.963005	1.71972	1.80147	0.898195	0.596606	0.662169	0.567685	-0.351115	-0.414361	1.72084	1.90739	0.444802	0.328853	-0.137115	-0.169507	1.16436	1.21261	1.4599	1.52136	0.52466	0.593851	0.839007
162	283.264	-0.242628	-0.0460351	0.0033564	-0.151369	-0.127397	0.420003	0.402182	-0.624289	-0.663651	-0.088244	-0.0713431	-0.463092	-0.561565	-0.0420024	-0.0337758	-0.382121	-0.480483	0.379182	0.37451	0.203876	0.208095	0.368134	0.403366	-0.11136	-0.178282	0.151376	0.30961	0.395751	0.352267	-0.271368	-0.258277	0.0843	0.260482	-0.0287429	-0.106825	0.185297	0.199628	0.158831	0.114095	-0.332503	-0.39593	-0.0469699	-0.0841556	-0.0951966	-0.153997	-0.169643	-0.207884	0.124337
163	289.033	-0.365419	0.356669	0.344283	-0.251059	-0.25359	-0.16935	-0.420094	-0.335554	-0.853004	0.0851412	0.107174	-0.749117	-0.72293	0.502279	0.584037	-0.102797	-0.311726	0.543191	0.424358	0.346747	0.468006	0.409083	0.549558	-0.360826	-0.368428	-0.0932767	-0.360169	-0.313438	-0.357798	-0.585262	-0.640404	-0.137228	0.0801454	-0.342113	-0.354765	0.188462	-0.329609	0.180397	0.211654	-0.224334	-0.258573	-0.384768	-0.491776	-0.890349	-1.00823	0.24334	0.162684	0.288457
164	290.968	-0.652095	-0.795719	-0.106855	-0.580627	-0.205666	0.466223	0.525644	-0.449837	-0.620484	-0.0352993	-0.269142	-0.659903	-0.422258	-0.0319128	0.276639	-0.286114	-0.684604	0.5814	0.169313	0.181036	0.20899	0.317135	0.103327	-0.665719	-0.582812	0.55793	0.327002	0.738113	0.811879	-0.359393	-0.254666	-0.20431	-0.22762	-0.135577	0.0353398	0.677892	0.5582	0.147944	0.203218	-0.426992	-0.27255	0.152147	-0.110224	0.0337915	0.294174	-0.0442282	-0.418034	-0.320793
165	295.228	-0.253997	-0.0930423	-0.357352	-0.395774	0.0452806	0.305071	0.0865918	-1.0068	-1.11526	0.0201925	-0.0107027	-0.717186	-0.82089	-0.0787871	-0.111232	-0.836612	-0.839967	0.591296	0.399473	-0.125014	-0.17855	-0.101888	-0.0211973	-0.404703	-0.34224	0.113977	-0.0869183	0.316353	0.449159	-0.617641	-0.478046	-0.143502	0.0834734	-0.51739	-0.511846	0.412646	0.546523	0.395029	0.354304	-0.715917	-0.746139	-0.20902	-0.513484	-0.326498	-0.101317	-0.437824	-0.68682	-0.0896227
166	300.049	-0.222695	0.54799	0.306374	-0.456716	-0.272418	0.147336	-0.0496995	-0.228873	-0.445959	-0.0765397	0.0219703	-0.164841	-0.232837	0.0668802	-0.0151762	-0.061754	-0.207656	0.24136	0.104211	0.164305	0.0615477	0.30816	0.186009	-0.348772	-0.322235	0.357451	-0.0452961	0.140912	0.0548505	-0.0692	-0.295723	0.0382	0.0331263	-0.0740621	-0.0020486	0.0440203	0.0262313	0.0630738	0.0608714	0.0257283	0.0642112	0.127891	0.135171	-0.26436	-0.193315	0.187177	-0.0558051	-0.0495278
167	301.181	-0.114368	-0.0948211	-0.17318	-0.220334	-0.319459	0.0990122	0.049972	-0.297174	-0.465149	0.0601793	0.0401895	-0.431454	-0.444486	0.009908	0.0532007	-0.295711	-0.343191	0.359432	0.311176	0.0292537	0.0637605	0.190186	0.214765	0.0566848	-0.0483913	0.0684693	-0.16091	0.120936	0.192837	-0.200442	-0.338715	-0.0284888	0.0612106	-0.07099	-0.10757	0.257149	0.0553012	0.0250047	0.0447975	-0.0394078	-0.0231477	-0.199649	-0.181127	-0.227353	-0.126373	-0.150646	-0.186471	0.0743706
168	301.217	-0.223436	0.014278	-0.0821151	-0.0467452	-0.200429	0.219163	0.160443	-0.412815	-0.611202	0.134483	0.309881	-0.915539	-0.79727	0.062549	0.287231	-0.467912	-0.482872	0.572423	0.49303	0.15452	0.183096	0.468412	0.28654	-0.218907	-0.44025	-0.166563	-0.116158	0.533224	0.338237	-0.501088	1.06136	0.266824	0.3338	-0.36918	-0.440525	0.441576	0.448289	0.039923	0.16806	-0.517482	-0.726558	-0.483622	-0.687966	-0.328651	-0.435305	-0.318964	-0.324544	0.318766
169	304.034	0.283435	-0.131685	-0.154766	0.104401	0.0817821	0.110581	-0.0141877	-0.0246317	-0.0133862	-0.0618038	0.0611484	-0.320187	-0.282525	-0.115489	-0.197447	-0.0226529	-0.0484303	0.367378	0.120189	0.322131	0.179948	0.315246	0.0542545	-0.0120002	-0.0220927	0.145673	-0.00654269	0.0939242	0.156258	-0.422546	-0.033127	0.14415	0.00438237	-0.243658	-0.0311266	0.0840992	0.0729343	0.14813	0.0938973	-0.0339145	-0.0730273	-0.377385	-0.264549	0.0578216	0.0993217	0.0501124	0.169514	-0.240177
170	305.018	-0.193866	-0.164801	-0.0741622	-0.0426989	-0.147094	-0.0311158	-0.0382723	0.223116	0.0980234	0.174835	0.0381444	0.0859601	0.106652	0.0764505	0.08154	0.313671	0.364342	-0.0106829	-0.202145	0.0989342	0.0486632	0.16956	-0.112022	0.229136	0.304868	0.198674	-0.0493424	-0.0356035	0.0379896	0.0585603	-0.172476	0.178659	0.00630233	0.0753416	0.0895397	-0.277145	-0.38354	-0.257784	-0.16754	0.190248	0.206811	0.00280165	0.0878842	-0.122334	-0.0904668	0.0811813	-0.00835698	0.0325295
171	306.05	-1.20683	0.237629	0.309746	-1.12296	-1.09737	0.965048	0.918577	-0.418376	-0.747338	0.0359006	0.0321485	-0.831354	-0.673328	0.0318545	0.27585	-0.268783	-0.440459	0.560376	0.41823	0.620786	0.650108	0.469917	0.292382	-0.604394	-0.659889	0.453826	0.316957	1.42875	1.43551	-0.760313	-0.977152	-0.220212	0.077431	-0.353832	-0.224555	1.25617	1.20226	0.219144	0.201464	-0.365126	-0.447462	-0.518703	-0.640573	0.96548	0.913392	-0.221618	-0.28562	-0.0922512
172	306.076	-5.2329	0.415928	0.477319	-4.98167	-4.90472	-1.25066	-2.46986	-1.0678	-1.55811	-0.0791168	-0.0312843	-1.095	-1.14371	0.249777	0.295271	-0.640084	-0.912497	0.668998	0.574635	0.132992	0.345072	0.0542735	0.246568	-0.959449	-1.0185	-1.06489	-2.562	-3.53208	-3.93288	-3.62313	-4.41199	-0.385855	-0.0620143	-0.390659	-0.363552	-0.986719	-2.18734	0.314753	0.368474	-0.44644	-0.465576	-2.18667	-2.44719	-3.8313	-4.24899	-0.239061	-0.406376	-0.0224095
173	307.151	-0.369775	0.491291	0.570443	-0.55076	-0.520008	-0.311787	-0.396483	0.0841336	-0.0146851	-0.130368	-0.101985	-0.244411	-0.229612	-0.0138864	-0.051361	0.11754	0.0889971	0.244426	0.161376	-0.13585	-0.114504	0.0425722	-0.0621262	0.420371	0.449636	0.266252	-0.0717809	-0.227519	-0.186139	0.307473	0.269507	0.0631773	-0.191147	0.40386	0.489778	-0.417322	-0.637178	-0.460638	-0.5131	0.603036	0.636448	0.499504	0.602566	-0.0554463	-0.103989	0.255798	0.404347	-0.0963597
174	308.099	-0.291869	0.713712	0.70879	-0.642809	-0.639769	-0.429994	-0.43541	0.903872	0.946634	-0.115402	-0.207618	0.395641	0.43719	-0.150595	-0.251065	0.796263	0.888586	-0.543733	-0.633715	-0.154985	-0.321897	0.0112335	-0.137913	0.56858	0.613338	-0.00311321	-0.357048	-0.680485	-0.653226	0.467049	0.455454	0.265917	-0.129813	0.444702	0.51168	-0.658178	-0.768487	-0.479342	-0.500499	0.695341	0.769036	0.24366	0.271139	0.0646458	0.0525267	0.5765	0.692051	-0.198251
175	308.978	-0.440667	-0.141026	-0.0806305	-0.216291	-0.230305	0.524724	0.508488	-0.64334	-0.820907	0.0132914	0.186635	-0.672309	-0.796353	0.484605	0.624422	-0.245705	-0.307044	0.497836	0.469471	0.694775	0.851748	0.328434	0.180045	-0.861234	-0.421749	0.18755	-0.0170077	0.462452	0.679825	-0.756366	-0.476488	0.145085	0.287981	-0.341213	-0.192054	0.747772	0.453523	0.154866	0.103779	-0.190734	-0.235833	-0.47713	-0.487891	0.00400045	0.021687	0.331703	-0.0115123	0.0308605
176	311.223	-0.121368	-0.0255176	-0.163487	-0.0228373	0.0151958	0.0550387	0.0149312	-0.761475	-1.05814	0.136101	0.23149	-0.783538	-0.777402	-0.0325835	0.0400515	-0.669466	-0.763249	0.516216	0.491026	0.00180649	0.00316678	0.0321408	-0.0526036	-0.462334	-0.599969	-0.0644307	-0.325258	0.294195	0.395194	-0.591868	-0.853834	-0.16483	0.012363	-0.453276	-0.420642	0.294848	0.223012	0.209062	0.129099	-0.748412	-0.700965	-0.457568	-0.484932	-0.360556	-0.37288	-0.410221	-0.40379	-0.0168728
177	311.295	-0.429476	0.120765	-0.0228337	-0.305673	-0.310494	0.440725	0.393303	-0.672503	-0.658497	-0.207928	-0.13458	-0.371605	-0.469437	-0.205649	-0.0641091	-0.418535	-0.536699	0.370881	0.277019	0.149688	0.112602	0.259206	0.327846	-0.254938	-0.235826	0.204345	0.408545	0.4232	0.390752	-0.177916	-0.144101	0.134313	0.266389	-0.0760025	-0.0786548	0.324318	0.320321	0.270775	0.165053	-0.267804	-0.280995	0.00356644	-0.0149716	0.0670436	0.0122084	-0.127187	-0.154875	0.204928
178	312.061	-0.328754	0.286874	0.170647	-0.0344765	0.0617138	-0.249131	-0.815197	-0.692043	-0.780547	-0.119124	0.114648	-0.694398	-0.434952	-0.339296	-0.132006	-0.545809	-0.49881	0.372529	0.430493	-0.0513096	-0.088945	-0.0637832	-0.434634	0.80938	-0.358971	-0.555223	-0.757861	-0.412128	-0.478521	-0.770062	-0.784837	-0.350426	0.823791	-0.60436	-0.444898	-0.283749	-0.488391	0.380698	0.38092	-0.272711	-0.410449	-0.716429	-0.959942	-0.566076	-0.704372	-0.421424	-0.582332	-0.00558726
179	313.044	-0.510768	-0.0189748	0.139854	-0.312887	-0.196505	-2.22175	-2.23095	-2.13246	-2.15099	-0.637555	-0.648741	-0.571186	-0.469265	-1.61349	-2.12129	-2.34646	-2.38525	0.377642	0.384478	-1.78043	-1.93018	-0.785608	-1.64869	-2.06803	-2.15751	-0.62722	-0.335023	0.328005	0.390586	-0.739134	-0.961233	-1.17156	-1.7174	-1.88815	-1.9121	0.252933	0.335166	1.08661	1.04247	-1.7117	-1.93373	-0.511857	-0.461464	-2.39268	-2.66101	-2.40972	-2.41877	-1.23531
180	315.196	-0.0643798	0.0540485	-0.172395	-0.209707	-0.195016	-0.0486525	-0.220976	0.163584	0.109597	0.0511703	0.132851	-0.149348	-0.0584776	0.101819	0.0874049	0.178563	0.212026	0.141574	0.049571	0.0892454	0.0442807	0.134744	0.0863021	-0.138736	-0.168293	-0.0170743	-0.485506	0.0930148	0.00130887	0.134408	0.0199646	0.0696803	0.154756	-0.254095	-0.27564	-0.0234252	0.051974	0.138979	0.139749	-0.401638	-0.380124	-0.158392	-0.472107	-0.0550814	0.0316413	0.190384	0.112081	0.152976
181	321.049	-0.238437	0.117697	0.149979	0.0246737	0.174819	0.630059	0.583284	-0.348959	-0.833999	-0.0667127	0.0494098	-0.634366	-0.645442	0.277902	0.361336	-0.0750365	-0.337258	0.495481	0.385915	0.453393	0.539102	0.444205	0.340545	-0.27792	-0.381725	0.625576	0.348521	0.910974	1.03376	-0.195515	-0.329392	-0.00763825	-0.0103501	0.0242546	0.0918521	0.883498	0.757588	-0.0495123	-0.056802	-0.0176941	-0.0383594	-0.122307	-0.161399	0.610682	0.665308	0.341951	0.302988	-0.0410311
182	322.045	0.484149	-0.176086	-0.110102	1.548	1.62311	1.69501	1.68891	-0.229391	-0.555108	0.0332946	-0.0212598	-0.542164	-0.511094	0.838842	0.959399	0.196373	0.0384334	0.501983	0.257507	1.04357	0.858242	0.70793	0.513334	-0.0286945	0.0217552	1.23943	1.20117	1.68445	1.70692	-0.111896	-0.15544	0.34196	0.437448	0.172725	0.0893892	1.37876	1.18945	-0.109213	-0.19581	0.0245086	0.102258	-0.314956	-0.283117	1.36738	1.41599	0.837296	0.828965	0.205738
183	322.986	0.0942273	-0.173072	-0.249665	0.0342605	0.236354	0.260217	0.354262	-0.287719	-0.446499	-0.0762712	-0.0936796	-0.381294	-0.483659	0.221693	0.271787	-0.176961	-0.378837	0.231873	0.42517	0.436631	0.375679	0.0977765	0.250001	-0.257589	-0.231321	0.324777	0.0603459	0.350861	0.483388	-0.202214	-0.229166	0.147384	0.207079	-0.231148	0.0193594	0.533454	0.416973	0.108726	0.227276	-0.30717	-0.103827	-0.257054	-0.222486	0.00908468	0.0145865	-0.134572	-0.0605063	0.180744
184	323.029	-0.0602394	-0.319205	-0.0738109	1.70813	1.73089	1.46211	1.51464	-0.0728987	-0.184702	-0.284151	-0.317278	-0.115832	-0.0580338	0.130908	0.134672	0.125567	0.0462409	0.142018	0.0188194	0.820921	0.476695	0.67258	0.265786	-0.133004	-0.100424	1.2409	1.29344	2.26632	2.36576	0.461753	0.32602	0.193102	0.0772669	0.0890972	0.0827744	1.81971	1.92011	0.218973	0.123706	0.197928	0.221902	0.689271	0.729431	1.45431	1.4931	0.253593	0.110703	-0.183936
185	325.093	-0.11222	-0.0162471	-0.100887	-0.116823	0.130336	0.11991	0.0527138	-0.381715	-0.431633	0.137763	0.145092	-0.374013	-0.546656	-0.0488857	0.0307111	-0.185358	-0.364175	0.457355	0.227421	0.128727	0.0424782	0.185156	0.084576	-0.361866	-0.273985	0.0866753	0.0385041	0.340162	0.444326	-0.124711	-0.299096	0.278415	0.266626	-0.280601	-0.195343	0.294492	0.206842	0.11954	0.0157833	-0.2386	-0.313882	-0.316309	-0.320282	-0.192217	0.0217794	-0.188831	-0.277558	0.14136
186	327.05	-0.559254	-0.221481	-0.138719	-0.0866571	-0.0182466	0.897097	0.934411	-0.430274	-0.52506	0.0507685	0.100777	-0.446692	-0.394329	0.0967658	0.276066	-0.156788	-0.336095	0.35188	0.297733	0.401276	0.35409	0.512862	0.206169	-0.102359	-0.160866	0.531175	0.724596	1.12943	1.27909	0.0179606	-0.0167387	0.0845757	0.238252	-0.177749	-0.110653	1.02015	1.0429	0.107274	0.00632255	-0.388073	-0.169244	0.0675961	0.202064	0.675859	0.652131	0.180206	0.264557	0.142939
187	328.046	-1.1599	-0.0929988	0.123095	-1.37353	-1.00428	-0.0349292	-0.274481	-0.224812	-0.405177	-0.231283	-0.180606	-0.259946	-0.359994	-0.240604	-0.0783433	-0.236891	-0.346885	0.244989	0.263791	0.382578	0.521401	-0.184977	-0.0160109	-0.573952	-0.552299	-0.12117	-0.548902	-0.550845	-0.419077	-0.266717	-0.415405	-0.0599388	0.0429125	-0.249318	-0.292547	0.130199	-0.00233965	0.343876	0.421021	-0.344005	-0.328306	-0.517558	-0.445078	-0.449086	-0.386774	-0.232307	-0.269353	-0.447355
188	330.061	0.230497	-0.0445956	0.00715734	0.0545576	0.178071	1.17552	1.18592	-0.729625	-1.04192	-0.140569	-0.000301125	-0.655084	-0.686148	0.165143	0.164364	-0.623229	-0.83786	0.514431	0.395085	0.497208	0.317856	0.285721	0.269649	-0.528575	-0.801279	0.444365	0.443803	1.64943	1.70658	-0.172578	-0.596614	-0.140245	-0.055676	-0.430348	-0.37677	1.5555	1.48156	0.397696	0.337314	-0.390513	-0.524047	0.238013	0.171453	0.934874	1.03055	-0.2272	-0.523346	-0.00477397
189	331.045	-0.0962183	0.0996454	0.0746655	-0.0810316	-0.143186	0.375956	0.44645	-0.552318	-0.794592	-0.0709405	0.133498	-0.577974	-0.506636	0.0412514	0.155948	-0.589272	-0.624257	0.427765	0.357368	0.294732	0.436197	0.110495	0.120419	-0.381946	-0.347297	0.14075	-0.0946004	0.50936	0.627334	-0.448049	-0.459264	-0.0992311	0.174761	-0.308024	-0.377467	0.385922	0.530664	0.234058	0.259856	-0.403113	-0.571679	-0.205745	-0.243881	0.0939777	0.128351	-0.330375	-0.465247	0.0685528
190	337.057	-0.323253	-0.0825781	-0.0360409	-0.15136	-0.264395	-1.49759	-1.5431	-1.29114	-1.21414	-0.125598	-0.0697003	-0.994165	-1.00379	-0.752679	-0.826595	-1.05304	-1.39294	0.523997	0.642797	-0.766798	-0.762716	-0.590201	-0.780257	-1.07399	-1.15232	-1.33405	-1.18091	-0.989855	-0.857181	-1.3122	-1.43946	-0.696318	-0.716559	-1.01099	-1.13008	-0.950468	-1.06167	0.621959	0.712357	-1.06868	-1.20336	-1.28849	-1.10656	-1.77708	-1.75897	-1.1764	-1.24936	-0.418124
191	338.989	-0.86567	0.484265	0.598948	-0.903354	-0.959985	1.22932	1.3565	-0.529699	-0.922016	0.0167478	0.241035	-0.72944	-0.707662	0.188134	0.283486	-0.316283	-0.351309	0.505193	0.449152	0.626953	0.308035	0.346785	-0.0408615	-0.438032	-0.476111	0.613855	0.779899	1.2861	1.40488	0.233953	0.160424	-0.102916	-0.09911	0.0867751	0.099166	0.79343	0.755563	-0.222194	-0.293226	-0.130501	-0.0926266	0.120858	0.194361	1.10946	1.10698	-0.167352	-0.217707	-0.354284
192	341.109	-0.368627	0.318971	0.339293	-0.428123	-0.431968	0.11671	0.110718	0.173625	0.190782	0.162749	0.0636504	-0.0716624	-0.02515	0.0973919	0.123452	0.20279	0.247699	0.069584	0.023364	0.154366	0.0160047	0.211247	0.0885136	0.106542	0.128561	0.179227	0.0769091	0.0292493	0.0756902	0.0732343	0.0619118	0.325791	0.170017	0.0648216	0.0800377	-0.120869	-0.271164	-0.176357	-0.238649	0.00378913	0.117654	-0.0349525	0.082435	0.0902426	0.0781436	0.159857	0.193873	0.130186
193	346.056	1.41486	-0.476929	-0.456603	3.16097	3.14351	2.37409	2.53698	-0.360696	-0.591803	-0.414687	-0.661132	0.0399658	0.074741	-0.324872	-0.464958	-0.646106	-0.976828	0.0302986	-0.155992	0.947518	0.189112	0.762132	0.204297	-0.760463	-1.01507	1.67474	1.80901	2.76491	2.83764	1.02676	0.798439	-0.143347	-0.589311	-0.147532	-0.204882	2.39576	2.56285	0.544515	0.473531	-0.0599917	-0.0930295	1.64266	1.69809	2.11779	2.15719	-0.517283	-0.758708	-0.899313
194	347.04	0.0613816	0.387446	0.478397	1.36211	1.36225	-0.740593	-0.668638	-1.55959	-1.85006	0.195647	0.260618	-1.33258	-1.47392	-1.49097	-1.60589	-1.88102	-1.8881	0.681406	0.713026	-0.856552	-1.34081	-0.117403	-1.12149	-1.31235	-1.47284	0.139804	0.438925	0.446039	0.548453	-1.04934	-0.910042	-0.97772	-1.40342	-1.11627	-1.14664	0.318214	0.524309	0.471336	0.440863	-1.52929	-1.68452	-1.34697	-1.34049	-2.24366	-2.18453	-1.61808	-1.7434	-0.305706
195	349.093	0.0389014	-0.0181019	-0.0112952	0.0172307	-0.0138301	0.125027	0.0603001	-0.207999	-0.51293	0.150679	0.111892	-0.326865	-0.401208	0.0568079	0.156963	-0.0847604	-0.287808	0.326467	0.252865	0.243769	0.219843	0.106518	0.119923	-0.419012	-0.290699	-0.0118765	-0.00988962	0.212449	0.282932	-0.13376	-0.26845	0.0225691	0.154933	-0.166926	-0.146115	0.310879	0.240018	-0.0657957	0.0832837	-0.245477	-0.151802	-0.141503	-0.278891	-0.0507841	-0.015603	-0.0503128	0.0285105	0.132748
196	351.218	-0.197744	-0.147448	-0.211126	-0.200706	-0.174255	0.163885	0.0735298	-0.372664	-0.365378	0.0214049	0.0928884	-0.18798	-0.304188	0.0155117	-0.107104	-0.174439	-0.325862	0.242197	0.175653	-0.0552719	0.0166491	0.0100115	0.0749766	-0.188071	-0.211907	-0.0284238	-0.192048	0.148977	0.172607	-0.206393	-0.211253	-0.0609077	0.0724003	-0.132881	-0.27535	0.0720132	0.0335985	0.107892	0.14096	-0.497928	-0.450588	-0.163039	-0.320697	-0.190972	-0.0815045	-0.156051	-0.24847	0.0169615
197	352.067	0.201157	-0.296269	-0.1636	0.227594	0.0500201	0.0446417	0.0726084	-0.113483	-0.294342	-0.185391	0.161798	-0.39023	-0.257338	0.138885	0.371652	0.302956	-0.0128203	0.25324	0.273194	0.186727	0.207213	0.269142	0.186255	0.0828346	0.434948	0.016105	-0.263763	0.136897	0.204156	-0.225804	-0.150547	0.198693	0.254809	0.0665231	0.00717782	0.424341	0.372276	-0.0852968	0.0102654	-0.0589147	-0.117158	0.0984516	0.19365	-0.283207	-0.168435	0.27946	0.217925	0.222815
198	362.05	-0.00956723	-0.343445	-0.32308	1.28283	1.33232	1.16689	1.20562	-0.113022	-0.141265	0.0858303	0.101884	-0.275622	-0.423389	-0.15169	-0.186884	0.0352776	-0.0718772	0.284591	0.27521	0.326414	-0.0836928	0.664749	-0.0675963	-0.124651	-0.165065	1.26627	1.49739	2.60195	2.69205	0.202381	0.0649178	-0.0484815	-0.28286	-0.283541	-0.194665	1.33263	1.43231	0.194289	0.0370576	-0.122656	-0.168569	0.246312	0.189814	0.963321	1.04091	-0.558529	-0.695007	0.0393693
199	367.213	-0.300984	-0.157364	-0.168019	-0.198607	-0.022387	0.0848109	-0.0102624	-0.371362	-0.46096	0.187432	0.160825	-0.373476	-0.328749	-0.0192503	-0.0280923	-0.288674	-0.319415	0.254231	0.309354	0.106915	0.146399	0.195865	0.135343	-0.0554887	-0.0275601	-0.181732	-0.215637	0.20443	0.392487	-0.264422	-0.295103	0.120573	0.15384	-0.305632	-0.262062	0.30168	0.0754472	0.118876	0.0207229	-0.362931	-0.281276	-0.369991	-0.323938	-0.326955	-0.147303	-0.0761038	-0.336406	0.0885775
200	383.114	-0.331163	0.290192	0.376405	-0.290487	-0.263482	0.210866	0.025939	-0.125496	-0.32091	0.16192	0.192725	-0.301706	-0.268225	0.145276	0.0409918	-0.173352	-0.109653	0.260367	0.21485	0.259912	0.0546402	0.270807	0.136289	-0.058089	-0.014004	0.100189	-0.0911846	0.156304	0.183432	-0.203183	-0.137204	0.221485	-0.0596919	-0.239521	0.0282095	0.0830271	0.0275906	-0.132171	-0.0602852	-0.0816489	-0.171339	-0.260575	-0.302179	-0.0988787	-0.218043	-0.091275	-0.146614	0.0931596
201	386.015	-0.204769	0.526937	0.472635	-0.149198	-0.0449367	0.106543	-0.028701	-0.651734	-0.603476	-0.101065	-0.035864	-0.422247	-0.441806	-0.0961777	-0.0483879	-0.332858	-0.600742	0.348672	0.315147	-0.0104068	0.124022	0.220641	0.206061	-0.468267	-0.676655	0.423091	0.157919	0.107858	0.212316	-0.23791	-0.214919	-0.293461	-0.264699	-0.15755	-0.105883	0.312494	0.148633	0.183565	0.177266	-0.186502	-0.119112	-0.138687	-0.0633328	-0.105769	-0.197523	-0.334727	-0.564476	-0.447026
202	397.108	-0.138006	-0.237999	-0.290289	-0.189258	0.0781706	0.135666	0.10035	-0.366793	-0.674352	-0.060633	-0.0323363	-0.518463	-0.499738	0.185038	0.344913	-0.143094	-0.224253	0.420374	0.329268	0.22072	0.306828	0.162233	0.264469	-0.394446	-0.366022	0.309129	0.0952634	0.420766	0.447989	-0.237806	-0.442148	-0.192096	-0.0859547	-0.250697	-0.0391136	0.639446	0.386049	0.158619	0.180606	-0.259705	-0.207568	-0.176006	-0.268464	-0.0870578	-0.139252	0.231738	0.109072	0.0443032
203	402.011	0.204761	-0.0826881	-0.0291941	-0.486035	-0.201791	0.559094	0.329783	-0.27643	-0.595254	-0.08197	-0.0575857	-0.576314	-0.723464	0.462564	0.734039	-0.240085	-0.433838	0.507556	0.380778	0.772919	0.99755	0.217331	0.285867	-0.498135	-0.51191	0.529821	0.213623	-0.145678	-0.148268	-0.323331	-0.350597	0.0216095	0.327628	-0.0822061	-0.00116139	0.620967	0.0610035	0.127415	0.0816398	0.0508695	-0.0185692	-0.178666	-0.0848818	0.0117011	-0.133108	0.450725	0.24956	-0.175951
204	402.995	-0.191644	-0.178735	-0.0551826	-0.0893678	-0.103322	0.734475	0.695377	-0.386636	-0.732803	-0.123349	-0.153753	-0.670358	-0.722042	0.469333	0.55132	-0.427347	-0.594774	0.530934	0.401135	0.658719	0.697758	0.485095	0.355714	-0.541922	-0.675079	0.804894	0.81821	1.24826	1.26725	-0.314623	-0.303477	-0.115133	0.0941144	-0.164385	-0.104289	1.18117	1.05734	0.250053	0.228004	-0.307547	-0.171751	-0.26203	-0.297453	0.307666	0.309648	0.053996	-0.173395	-0.0104243
205	407.28	-0.851589	-0.108491	-0.187282	-1.45067	-1.26003	0.243699	0.0829193	-0.27029	-0.734758	0.238674	-0.0722759	-0.291538	-0.743274	-0.0859006	0.117894	-0.208644	-0.364201	0.41894	0.32036	-0.0243175	-0.0138146	0.0736976	0.0982308	-0.136238	-0.0914807	-0.423327	-0.371363	0.277035	0.426121	-0.620975	-0.549437	0.0574238	0.0692055	-0.211973	-0.37916	0.219039	0.017345	0.140232	0.182227	-0.472483	-0.481995	-0.33324	-0.151879	-0.480992	-0.45434	-0.376776	-0.384541	0.0253929
206	410.026	-0.185547	0.140962	0.0895605	-0.269777	-0.152689	0.711665	0.810968	-0.871722	-0.865962	-0.261378	-0.199195	-0.34951	-0.664534	-0.302672	-0.348042	-1.05509	-1.29347	0.443939	0.291537	0.276968	0.177999	0.254448	0.0457283	-0.802084	-0.792463	0.488135	0.6578	1.10709	1.24479	0.0503769	-0.132705	-0.196334	-0.233445	-0.471459	-0.489188	1.0618	1.01917	0.464304	0.566922	-0.646532	-0.714178	0.501646	0.529298	0.206345	0.36981	-0.776987	-0.935368	-0.524881
207	421.075	-0.057982	0.35959	0.493157	-0.16955	0.0128675	-0.294871	-0.355669	-0.339851	-0.423226	0.057513	0.197837	-0.513216	-0.363734	0.139099	0.0885184	-0.246735	-0.22253	0.34657	0.322686	-0.0556437	0.128759	0.12257	0.0887801	-0.25423	-0.288178	-0.0400068	-0.318141	-0.319711	-0.0984566	-0.342025	-0.246866	-0.147161	-0.196884	-0.287313	-0.318299	-0.0136388	-0.327612	0.00900888	0.244457	-0.290929	-0.260141	-0.338052	-0.230433	-0.606509	-0.716656	-0.187306	-0.156426	0.0251211
208	426.022	-0.79833	-0.0553031	0.0282473	-1.94883	-1.86232	0.670958	0.679902	-0.673328	-0.908883	-0.0534138	-0.0369971	-0.606471	-0.616527	0.0752873	0.115048	-0.814713	-1.04934	0.511953	0.339115	0.102857	0.0551016	0.155256	0.0924318	-0.936814	-0.983625	0.590957	0.459121	0.834446	0.887569	-0.340993	-0.392889	-0.562824	-0.520221	-0.297089	-0.240694	0.82204	0.693049	0.250727	0.276946	-0.377894	-0.379811	-0.0734826	-0.104231	0.174867	0.132509	-0.746337	-1.00755	-0.443011
209	442.017	-0.939886	0.22514	0.245988	-1.58338	-1.29739	-0.338893	-0.343862	-0.5883	-0.663781	-0.173717	-0.125445	-0.449459	-0.357703	-0.132148	-0.139356	-0.966193	-1.21819	0.361951	0.265573	-0.126227	-0.0173112	0.0549906	-0.0793634	-1.26316	-1.25304	0.0664025	0.0663194	0.235114	0.293075	-0.222768	-0.15821	-0.325557	-0.405877	-0.65898	-0.68306	0.524162	0.412027	0.474076	0.633688	-0.655936	-0.724913	0.0325345	0.0436098	-0.504491	-0.539572	-0.636601	-0.959653	-0.499336
210	445.054	-0.180202	0.224265	0.371776	0.0229958	-0.00245931	0.157885	0.244788	-0.0412936	-0.190636	0.24251	0.14205	-0.27151	-0.239993	0.0888446	0.0057303	-0.0394232	-0.180829	0.235789	0.198178	0.346003	0.0101504	0.174105	0.114813	-0.0145532	-0.121261	-0.0286568	-0.181337	0.0234471	0.0693139	-0.299122	-0.443065	0.0506921	0.17907	-0.249004	-0.061787	0.0333424	0.17014	0.0633761	-0.202544	-0.50648	-0.0616399	-0.241984	-0.20633	-0.240447	0.0132295	-0.297205	-0.0796775	0.237883
211	463.234	-0.15927	-0.232885	0.0288194	-0.303088	-0.152904	0.0872273	0.0108699	-0.120149	-0.158183	0.0223976	0.155945	-0.238341	-0.369559	0.0448489	-0.00190113	-0.10883	-0.105953	0.229226	0.270297	0.0897072	0.0524558	0.115792	0.0212099	0.0928035	0.068425	0.0191122	-0.161436	0.137424	0.184008	0.00299534	-0.208433	0.218245	-0.00502277	-0.0775166	0.0195156	0.0336362	-0.107236	-0.0690863	-0.0654388	-0.114105	-0.0815377	-0.134866	-0.00999418	-0.0638962	-0.176541	0.026296	0.0432151	0.0711022
212	465.305	-0.732629	-0.240464	-0.328263	-0.956553	-0.913205	0.594636	0.50627	-0.30646	-0.796296	0.287771	-0.0540013	-0.561095	-0.598797	0.133482	-0.0592818	0.00133255	-0.584349	0.42222	0.402635	0.238702	0.0957301	0.525738	0.251853	0.345926	0.117523	0.103029	-0.0861605	0.214537	0.45103	-0.299269	-0.610748	0.136238	0.131587	-0.218622	-0.2145	0.152645	-0.0803994	-0.00704919	0.137018	-0.533248	-0.694036	-0.124318	-0.183194	-0.167349	-0.250454	-0.103887	-0.292971	0.0921994
213	465.983	-0.785974	0.060586	0.0917298	-0.789392	-0.705989	-0.217291	-0.132572	-0.426083	-0.693592	0.0340946	0.23394	-0.630338	-0.602139	0.230222	0.268148	-0.427969	-0.483551	0.498921	0.358443	-0.155629	0.168968	0.0668254	0.252735	-0.472209	-0.270519	0.10717	-0.148334	-0.212802	-0.197746	-0.597818	-0.593147	-0.39074	-0.0543407	-0.309827	-0.04146	0.248776	-0.199161	0.0363388	-0.00559931	-0.238316	-0.341469	-0.452461	-0.567294	-0.491993	-0.511741	-0.246765	-0.3285	-0.056007
214	481.978	-0.145054	0.220358	0.289887	0.404143	0.475969	0.190954	-0.0502627	-0.248158	-0.521098	0.134362	0.221164	-0.626928	-0.55672	0.72034	0.915671	-0.286768	-0.294124	0.50759	0.322997	0.228218	0.565904	0.0400974	0.237888	-0.369162	-0.371834	0.232011	-0.075526	-0.181128	-0.0512348	-0.730898	-0.609252	-0.275614	0.207039	-0.18892	-0.135436	0.730958	0.188568	-0.0999358	0.0228835	-0.182532	-0.120999	-0.448402	-0.568891	-0.230922	-0.343723	0.102585	0.0801174	0.111538
215	482.961	-1.05938	0.241648	0.367424	-0.901216	-0.978037	-0.145352	-0.317757	-0.400946	-0.548762	0.118143	0.194781	-0.66138	-0.912164	0.652338	0.8058	-0.264601	-0.165983	0.536657	0.470648	0.0594908	0.507269	-0.0528152	0.146941	-0.379256	-0.294935	0.0156859	-0.0511687	-0.117763	-0.161434	-0.936202	-0.862621	-0.354416	0.0803425	-0.197	-0.162905	0.580919	-0.0830199	0.00115732	0.00536019	-0.488024	-0.416784	-0.828234	-1.06732	-0.811006	-0.823236	-0.136382	-0.296371	0.229646
216	505.988	-1.0239	0.372556	0.500029	-2.03617	-2.21595	-0.416622	-0.673008	-0.738062	-0.875413	0.224508	0.371863	-0.873973	-0.946891	0.303717	0.487658	-0.717784	-0.847277	0.662057	0.436452	-0.453767	-0.104282	-0.402203	-0.150147	-0.672773	-0.637854	-0.0741935	-0.367147	-0.490875	-0.551873	-1.29805	-1.09059	-0.81311	-0.513465	-0.384943	-0.326805	0.272558	-0.398027	-0.0747874	0.0356335	-0.594254	-0.570172	-1.13617	-1.22025	-1.16705	-1.16152	-0.966663	-0.957897	-0.216515
217	514.284	-0.117487	-0.0360679	-0.0733966	-0.13722	-0.0896912	0.00673706	-0.38629	0.649335	-0.0991433	1.11875	0.150936	0.272216	-0.341936	1.05714	0.0687242	0.570325	-0.273343	0.439867	-0.628436	0.310705	-0.529674	0.566724	-0.0723134	0.550253	-0.432046	-0.496754	-0.952212	-0.504997	-1.11664	-0.848254	-1.21805	-0.153374	-0.745065	-0.37707	-0.49742	-0.79861	-1.2353	-0.588533	-0.799049	0.036401	-0.839994	-0.733214	-1.03756	-0.736415	-1.00691	-0.29815	-0.528318	-0.164261
218	521.983	-0.325114	0.111322	0.17289	-0.298011	-0.318378	-0.669504	-1.00543	-0.446843	-0.537266	0.213893	0.266123	-0.669984	-0.616613	0.0292989	0.201344	-0.682421	-0.88809	0.418619	0.467424	-0.238492	0.0269652	-0.338612	-0.201041	-0.808387	-0.778157	-0.430485	-0.347527	-0.571344	-0.573959	-1.00036	-0.814116	-0.549802	-0.395517	-0.71683	-0.490576	-0.0347771	-0.448275	0.172171	0.251795	-0.772239	-0.597508	-0.927274	-1.01303	-1.22733	-1.03206	-0.640516	-0.842717	-0.25322
219	540.054	-0.887594	0.262348	0.413254	-1.4005	-1.44025	0.678189	0.53286	-0.629791	-1.19554	-0.159557	-0.118159	-0.907373	-1.05345	0.409052	0.492199	-0.177645	-0.40158	0.661452	0.488882	0.471225	0.5408	0.324014	0.366097	-0.502986	-0.519418	0.523629	0.196306	0.691867	0.746233	-0.541573	-0.658816	-0.187271	0.0547764	-0.0441137	-0.0630302	0.88786	0.651892	0.167844	0.179921	-0.15973	-0.172984	-0.273286	-0.322712	0.0683109	0.114582	0.377199	0.27721	-0.00432631
220	547.073	-0.137614	-0.255561	-0.429439	-0.0836711	-0.242248	0.540654	0.42337	-0.596563	-1.06768	-0.138702	-0.0880024	-0.89657	-0.898635	0.318533	0.435005	-0.209205	-0.372569	0.617219	0.477706	0.383324	0.478384	0.267264	0.353251	-0.495584	-0.483951	0.466995	0.230235	0.588844	0.676369	-0.412758	-0.608056	-0.156879	0.0406829	-0.14986	-0.136733	0.921548	0.689902	0.215587	0.237256	-0.238282	-0.212499	-0.212457	-0.239497	0.0603268	0.0649039	0.220125	0.176417	0.0767187
221	563.068	-0.293296	-0.150563	0.0479951	0.0817571	-0.0125359	0.285909	0.167375	-0.577708	-0.860164	0.0582974	0.0603407	-0.874376	-0.819715	0.287953	0.520833	-0.202917	-0.377441	0.579523	0.478818	0.443407	0.544412	0.35497	0.367475	-0.360512	-0.387852	0.268934	0.106946	0.555045	0.509445	-0.371311	-0.622298	-0.0926311	0.0812399	-0.245581	-0.235438	0.638035	0.463254	0.164727	0.140379	-0.382717	-0.267306	-0.422407	-0.359908	-0.0452874	-0.167275	0.124297	0.0718049	0.00608251
222	565.048	-0.88403	0.300901	0.430672	-1.4862	-1.57072	-0.272952	-0.650719	-0.619726	-1.13453	-0.167712	-0.0589668	-0.944395	-0.990324	0.509824	0.630595	-0.103111	-0.282544	0.593705	0.553724	0.338468	0.61374	0.408567	0.504398	-0.675917	-0.714371	0.140818	-0.0310451	0.069229	0.100569	-0.780252	-0.91649	-0.258733	-0.0263958	-0.207069	-0.190595	0.594371	0.226214	0.254201	0.280458	-0.396198	-0.406915	-0.611632	-0.669134	-0.706304	-0.752816	0.573671	0.497528	0.0681474
223	606.074	-0.804483	0.339258	0.446136	-1.12871	-1.39797	0.581708	0.334114	-0.429927	-0.8818	-0.0688694	-0.00951654	-0.846877	-0.918481	0.507133	0.636704	-0.165732	-0.378377	0.592615	0.492591	0.617021	0.788331	0.531643	0.550789	-0.420338	-0.468951	0.483007	0.319563	0.743338	0.831949	-0.489624	-0.638973	0.129887	0.390502	-0.179879	-0.155044	0.951533	0.737869	0.187854	0.180453	-0.275307	-0.247199	-0.323773	-0.291864	0.0629657	0.0735846	0.47309	0.390012	0.171074
224	611.144	-0.2869	0.541698	0.61236	0.477324	0.490248	1.845	1.899	-0.0839181	-0.472361	-0.0708657	-0.107241	-0.452014	-0.40989	0.460367	0.511181	0.217586	0.0209348	0.352685	0.309598	1.04914	0.631736	0.919425	0.572129	-0.0231285	-0.101494	1.45708	1.56011	2.18691	2.31902	0.860209	0.701606	0.5767	0.442962	0.121699	0.128291	1.93575	1.95818	0.0774441	-0.178843	-0.0724687	-0.0110555	0.878401	0.922162	1.63085	1.706	0.832998	0.734719	0.195399
225	618.085	-0.560961	-0.114197	0.224798	-0.243231	-0.62863	0.817833	0.622154	-0.266471	-0.652107	-0.00218274	-0.187284	-0.468348	-0.499191	0.407208	0.527436	-0.158023	-0.193345	0.389747	0.332899	0.226685	0.124272	0.548655	0.624034	-0.0538461	-0.111951	0.591192	0.390812	0.761635	0.754149	-0.241324	-0.481354	-0.133149	0.0575443	-0.0395534	-0.106594	0.803187	0.619274	0.0320119	0.261932	-0.0682444	0.00715034	-0.125689	-0.215967	0.231534	0.294433	0.00302886	-0.107982	0.220411
226	620.02	-0.542889	0.254749	0.287813	-0.827129	-0.410102	0.298473	0.254727	-0.275902	-0.307919	-0.11876	-0.0333935	-0.246505	-0.226061	0.220258	0.178911	-0.161173	-0.219355	0.268231	0.134573	0.230169	0.316377	0.259257	0.23735	-0.163371	-0.0229544	0.331768	0.262884	0.343124	0.352298	-0.0800638	-0.144665	-0.0044968	-0.138308	-0.178059	0.141304	0.482165	0.433586	0.0789634	0.0824982	-0.279848	-0.173514	0.0176543	0.128557	0.192692	0.159859	0.127912	-0.049895	-0.059085
227	637.535	-0.26053	-0.464482	-0.743499	0.0615085	-0.474155	1.29701	1.10235	-0.590727	-1.08581	-0.495104	-0.486528	-1.20038	-1.25535	0.992724	1.03969	0.375661	-0.434032	0.652678	0.654313	1.22885	1.23914	1.0513	1.04941	-0.0565973	-0.239842	-0.00760973	-0.258216	0.911165	1.05689	-0.219052	-0.649115	0.368998	0.559394	0.224925	0.214577	0.572414	0.259402	0.133577	0.202459	-0.609397	-0.649318	0.424078	0.399343	0.0985523	0.0692363	0.643375	0.370369	0.227492
228	668.136	-0.167385	-0.374542	0.202522	-0.01333	-0.0840561	-0.565859	-0.738872	-0.265274	-0.420607	0.0150558	0.105093	-0.353802	-0.295568	-0.386434	-0.234069	-0.28049	-0.349232	0.281933	0.247206	-0.374663	-0.298146	-0.0870473	-0.0405457	-0.11697	-0.0570856	-0.0156382	-0.473347	-0.68327	-0.674168	-0.54725	-0.737006	-0.429066	-0.351899	0.0486095	0.101399	-0.423279	-0.871078	-0.226953	-0.0703197	-0.0126047	0.0120381	-0.451177	-0.375456	-1.07733	-1.14389	-0.156959	-0.303769	-0.416623
229	678.095	-0.282564	0.37945	0.382019	-0.484526	-0.179594	0.501152	0.319816	-0.367407	-0.74797	-0.161906	-0.193399	-0.577573	-0.351054	0.255087	0.280449	-0.14837	-0.0970358	0.37183	0.324126	0.436753	0.629156	0.414192	0.31232	-0.244622	-0.386496	0.375497	0.234949	0.478003	0.735741	-0.273498	-0.31791	0.00855837	0.235187	-0.116606	-0.125036	0.55432	0.548737	0.251258	0.265476	-0.181106	-0.132056	-0.118896	-0.0558682	-0.183551	-0.0600151	0.302764	0.0898504	0.0421512
230	808.118	-0.396054	0.0292605	0.183038	-0.712659	-0.709989	0.00725242	-0.438459	-0.0311329	-0.623235	-0.0117068	0.126471	-0.680965	-0.859652	0.857695	1.03518	0.190566	0.0893538	0.531377	0.464521	0.400786	0.663433	0.42083	0.584929	-0.188931	-0.175712	0.210721	-0.12369	-0.242411	-0.0616072	-0.66167	-0.671614	-0.130321	0.241096	-0.0534223	0.00785991	0.64346	0.0695649	-0.050225	-0.0268442	0.0246383	0.075349	-0.728354	-0.850028	-0.980365	-1.00219	0.535448	0.438145	0.50562
[truncated: 7 more columns]

## Sheet: annotation
ionId	KEGG ID	name	formula	mz	mod	score	mzDelta
216	C00002	ATP	C10H16N5O13P3	505.988	-H(-)	100	0.000468816
208	C00008	ADP	C10H15N5O10P2	426.022	-H(-)	100	0.000330306
204	C00015	UDP	C9H14N2O12P2	402.995	-H(-)	100	-0.000122422
147	C00018	Pyridoxal phosphate	C8H10NO6P	246.017	-H(-)	100	7.8887e-05
193	C00020	AMP	C10H14N5O7P	346.056	-H(-)	100	-9.49119e-05
200	C00021	S-Adenosyl-L-homocysteine	C14H20N6O5S	383.114	-H(-)	100	-0.000102016
7	C00022	Pyruvate	C3H4O3	87.0087	-H(-)	100	4.51479e-05
230	C00024	Acetyl-CoA	C23H38N7O17P3S	808.118	-H(-)	100	0.000101467
51	C00025	L-Glutamate	C5H9NO4	146.046	-H(-)	100	-1.7972e-05
48	C00026	2-Oxoglutarate	C5H6O5	145.014	-H(-)	100	-0.000147082
222	C00029	UDP-glucose	C15H24N2O17P2	565.048	-H(-)	100	-0.000610401
94	C00031	D-Glucose	C6H12O6	179.056	-H(-)	100	-0.000143474
1	C00033	Acetate	C2H4O2	59.0136	-H(-)	100	0.000259611
209	C00035	GDP	C10H15N5O11P2	442.017	-H(-)	100	0.000501544
5	C00037	Glycine	C2H5NO2	74.0246	-H(-)	100	0.000175687
8	C00041	L-Alanine	C3H7NO2	88.0402	-H(-)	100	0.000221848
23	C00042	Succinate	C4H6O4	117.019	-H(-)	100	0.000199066
223	C00043	UDP-N-acetyl-alpha-D-glucosamine	C17H27N3O17P2	606.074	-H(-)	100	0.000517571
218	C00044	GTP	C10H16N5O14P3	521.983	-H(-)	100	0.000244828
50	C00047	L-Lysine	C6H14N2O2	145.098	-H(-)	100	-5.13219e-05
40	C00049	L-Aspartate	C4H7NO4	132.03	-H(-)	100	-1.25555e-05
172	C00051	Glutathione	C10H17N3O6S	306.076	-H(-)	100	0.000183583
222	C00052	UDP-alpha-D-galactose	C15H24N2O17P2	565.048	-H(-)	100	-0.000610401
208	C00054	Adenosine 3',5'-bisphosphate	C10H15N5O10P2	426.022	-H(-)	100	0.000330306
182	C00055	CMP	C9H14N3O8P	322.045	-H(-)	100	-0.000235846
89	C00062	L-Arginine	C6H14N4O2	173.104	-H(-)	100	4.51937e-05
214	C00063	CTP	C9H16N3O14P3	481.978	-H(-)	100	-0.000737354
49	C00064	L-Glutamine	C5H10N2O3	145.062	-H(-)	100	-0.000283623
13	C00065	L-Serine	C3H7NO3	104.036	-H(-)	100	-0.000216026
54	C00073	L-Methionine	C5H11NO2S	148.044	-H(-)	100	-0.000175896
76	C00074	Phosphoenolpyruvate	C3H5O6P	166.975	-H(-)	100	-0.00035733
215	C00075	UTP	C9H15N2O15P3	482.961	-H(-)	100	0.00037028
116	C00078	L-Tryptophan	C11H12N2O2	203.083	-H(-)	100	-0.00020816
75	C00079	L-Phenylalanine	C9H11NO2	164.072	-H(-)	100	-0.000212542
95	C00082	L-Tyrosine	C9H11NO3	180.066	-H(-)	100	0.000124523
151	C00085	D-Fructose 6-phosphate	C6H13O9P	259.023	-H(-)	100	-0.000882348
192	C00089	Sucrose	C12H22O11	341.109	-H(-)	100	3.54178e-05
151	C00092	D-Glucose 6-phosphate	C6H13O9P	259.023	-H(-)	100	-0.000882348
82	C00093	sn-Glycerol 3-phosphate	C3H9O6P	171.007	-H(-)	100	-0.00026255
94	C00095	D-Fructose	C6H12O6	179.056	-H(-)	100	-0.000143474
8	C00099	beta-Alanine	C3H7NO2	88.0402	-H(-)	100	0.000221848
151	C00103	D-Glucose 1-phosphate	C6H13O9P	259.023	-H(-)	100	-0.000882348
184	C00105	UMP	C9H13N2O9P	323.029	-H(-)	100	-0.000260444
16	C00106	Uracil	C4H4N2O2	111.02	-H(-)	100	3.49321e-05
11	C00109	2-Oxobutanoate	C4H6O3	101.024	-H(-)	100	-7.74246e-05
80	C00111	Glycerone phosphate	C3H7O6P	168.991	-H(-)	100	-0.000373835
203	C00112	CDP	C9H15N3O11P2	402.011	-H(-)	100	0.000207672
141	C00117	D-Ribose 5-phosphate	C5H11O8P	229.012	-H(-)	100	-0.000576925
80	C00118	D-Glyceraldehyde 3-phosphate	C3H7O6P	168.991	-H(-)	100	-0.000373835
56	C00121	D-Ribose	C5H10O5	149.046	-H(-)	100	-0.000649205
21	C00122	Fumarate	C4H4O4	115.004	-H(-)	100	1.06976e-05
38	C00123	L-Leucine	C6H13NO2	130.087	-H(-)	100	-7.81611e-05
94	C00124	D-Galactose	C6H12O6	179.056	-H(-)	100	-0.000143474
224	C00127	Glutathione disulfide	C20H32N6O12S2	611.144	-H(-)	100	0.000763242
194	C00130	IMP	C10H13N4O8P	347.04	-H(-)	100	-0.000549153
8	C00133	D-Alanine	C3H7NO2	88.0402	-H(-)	100	0.000221848
63	C00135	L-Histidine	C6H9N3O2	154.062	-H(-)	100	-0.00015227
94	C00137	myo-Inositol	C6H12O6	179.056	-H(-)	100	-0.000143474
133	C00140	N-Acetyl-D-glucosamine	C8H15NO6	220.082	-H(-)	100	0.000504017
198	C00144	GMP	C10H14N5O8P	362.05	-H(-)	100	0.000238591
20	C00148	L-Proline	C5H9NO2	114.056	-H(-)	100	6.41476e-05
41	C00149	(S)-Malate	C4H6O5	133.014	-H(-)	100	0.000155098
39	C00152	L-Asparagine	C4H8N2O3	131.046	-H(-)	100	7.22538e-05
108	C00158	Citrate	C6H8O7	191.02	-H(-)	100	-0.000282606
94	C00159	D-Mannose	C6H12O6	179.056	-H(-)	100	-0.000143474
4	C00163	Propanoate	C3H6O2	73.0293	-H(-)	100	0.000232348
11	C00164	Acetoacetate	C4H6O3	101.024	-H(-)	100	-7.74246e-05
72	C00166	Phenylpyruvate	C9H8O3	163.04	-H(-)	100	1.88401e-05
31	C00178	Thymine	C5H6N2O2	125.035	-H(-)	100	0.000381803
29	C00180	Benzoate	C7H6O2	121.03	-H(-)	100	-0.000204807
56	C00181	D-Xylose	C5H10O5	149.046	-H(-)	100	-0.000649205
22	C00183	L-Valine	C5H11NO2	116.072	-H(-)	100	5.09305e-05
9	C00184	Glycerone	C3H6O3	89.0242	-H(-)	100	0.000229436
192	C00185	Cellobiose	C12H22O11	341.109	-H(-)	100	3.54178e-05
9	C00186	(S)-Lactate	C3H6O3	89.0242	-H(-)	100	0.000229436
24	C00188	L-Threonine	C4H9NO3	118.051	-H(-)	100	0.000126362
109	C00191	D-Glucuronate	C6H10O7	193.036	-H(-)	100	-0.000233347
62	C00196	2,3-Dihydroxybenzoate	C7H6O4	153.018	-H(-)	100	0.000833581
102	C00197	3-Phospho-D-glycerate	C3H7O7P	184.986	-H(-)	100	-0.000320054
92	C00198	D-Glucono-1,5-lactone	C6H10O6	177.041	-H(-)	100	-0.000179383
141	C00199	D-Ribulose 5-phosphate	C5H11O8P	229.012	-H(-)	100	-0.000576925
223	C00203	UDP-N-acetyl-D-galactosamine	C17H27N3O17P2	606.074	-H(-)	100	0.000517571
92	C00204	2-Dehydro-3-deoxy-D-gluconate	C6H10O6	177.041	-H(-)	100	-0.000179383
206	C00206	dADP	C10H15N5O9P2	410.026	-H(-)	100	0.000913146
192	C00208	Maltose	C12H22O11	341.109	-H(-)	100	3.54178e-05
8	C00213	Sarcosine	C3H7NO2	88.0402	-H(-)	100	0.000221848
51	C00217	D-Glutamate	C5H9NO4	146.046	-H(-)	100	-1.7972e-05
94	C00221	beta-D-Glucose	C6H12O6	179.056	-H(-)	100	-0.000143474
7	C00222	3-Oxopropanoate	C3H4O3	87.0087	-H(-)	100	4.51479e-05
141	C00231	D-Xylulose 5-phosphate	C5H11O8P	229.012	-H(-)	100	-0.000576925
11	C00232	Succinate semialdehyde	C4H6O3	101.024	-H(-)	100	-7.74246e-05
36	C00233	4-Methyl-2-oxopentanoate	C6H10O3	129.056	-H(-)	100	5.29098e-05
171	C00239	dCMP	C9H14N3O7P	306.05	-H(-)	100	-0.000552931
57	C00242	Guanine	C5H5N5O	150.042	-H(-)	100	0.000205497
192	C00243	Lactose	C12H22O11	341.109	-H(-)	100	3.54178e-05
30	C00245	Taurine	C2H7NO3S	124.007	-H(-)	100	2.78181e-05
117	C00248	Lipoamide	C8H15NOS2	204.052	-H(-)	100	-0.000100653
149	C00249	Hexadecanoic acid	C16H32O2	255.233	-H(-)	100	-0.000139894
192	C00252	Isomaltose	C12H22O11	341.109	-H(-)	100	3.54178e-05
9	C00256	(R)-Lactate	C3H6O3	89.0242	-H(-)	100	0.000229436
111	C00257	D-Gluconic acid	C6H12O7	195.051	-H(-)	100	-3.15272e-06
56	C00259	L-Arabinose	C5H10O5	149.046	-H(-)	100	-0.000649205
43	C00262	Hypoxanthine	C5H4N4O	135.031	-H(-)	100	0.000686504
24	C00263	L-Homoserine	C4H9NO3	118.051	-H(-)	100	0.000126362
1	C00266	Glycolaldehyde	C2H4O2	59.0136	-H(-)	100	0.000259611
94	C00267	alpha-D-Glucose	C6H12O6	179.056	-H(-)	100	-0.000143474
174	C00270	N-Acetylneuraminate	C11H19NO9	308.099	-H(-)	100	-1.20719e-05
151	C00275	D-Mannose 6-phosphate	C6H13O9P	259.023	-H(-)	100	-0.000882348
113	C00279	D-Erythrose 4-phosphate	C4H9O7P	199.002	-H(-)	76	-0.00116912
216	C00286	dGTP	C10H16N5O13P3	505.988	-H(-)	100	0.000468816
155	C00294	Inosine	C10H12N4O5	267.073	-H(-)	100	0.000226123
65	C00295	Orotate	C5H4N2O4	155.01	-H(-)	100	-0.000350586
146	C00299	Uridine	C9H12N2O6	243.063	-H(-)	100	-0.0002703
51	C00302	Glutamate	C5H9NO4	146.046	-H(-)	100	-1.7972e-05
56	C00309	D-Ribulose	C5H10O5	149.046	-H(-)	100	-0.000649205
56	C00310	D-Xylulose	C5H10O5	149.046	-H(-)	100	-0.000649205
108	C00311	Isocitrate	C6H8O7	191.02	-H(-)	100	-0.000282606
56	C00312	L-Xylulose	C5H10O5	149.046	-H(-)	100	-0.000649205
68	C00322	2-Oxoadipate	C6H8O5	159.03	-H(-)	100	4.37139e-06
109	C00333	D-Galacturonate	C6H10O7	193.036	-H(-)	100	-0.000233347
12	C00334	4-Aminobutanoate	C4H9NO2	102.056	-H(-)	100	-7.02639e-05
66	C00337	(S)-Dihydroorotate	C5H6N2O4	157.026	-H(-)	100	-0.000101112
157	C00345	6-Phospho-D-gluconate	C6H13O10P	275.017	-H(-)	100	8.32003e-05
11	C00349	2-Methyl-3-oxopropanoate	C4H6O3	101.024	-H(-)	100	-7.74246e-05
150	C00352	D-Glucosamine 6-phosphate	C6H14NO8P	258.039	-H(-)	100	-0.000204482
191	C00354	D-Fructose 1,6-bisphosphate	C6H14O12P2	338.989	-H(-)	100	-0.000473953
166	C00357	N-Acetyl-D-glucosamine 6-phosphate	C8H16NO9P	300.049	-H(-)	100	0.000344064
188	C00360	dAMP	C10H14N5O6P	330.061	-H(-)	100	7.9741e-05
208	C00361	dGDP	C10H15N5O10P2	426.022	-H(-)	100	0.000330306
193	C00362	dGMP	C10H14N5O7P	346.056	-H(-)	100	-9.49119e-05
181	C00364	dTMP	C10H15N2O8P	321.049	-H(-)	100	-9.43088e-05
77	C00366	Urate	C5H4N4O3	167.021	-H(-)	100	-5.53264e-05
58	C00385	Xanthine	C5H4N4O2	151.026	-H(-)	100	-0.000250728
161	C00387	Guanosine	C10H13N5O5	282.084	-H(-)	100	1.60566e-05
98	C00392	Mannitol	C6H14O6	181.071	-H(-)	100	0.000887424
40	C00402	D-Aspartate	C4H7NO4	132.03	-H(-)	100	-1.25555e-05
38	C00407	L-Isoleucine	C6H13NO2	130.087	-H(-)	100	-7.81611e-05
87	C00417	cis-Aconitate	C6H6O6	173.009	-H(-)	100	-0.000304991
53	C00418	(R)-Mevalonate	C6H12O4	147.066	-H(-)	100	-0.000211178
4	C00424	(S)-Lactaldehyde	C3H6O2	73.0293	-H(-)	100	0.000232348
196	C00427	Prostaglandin H2	C20H32O5	351.218	-H(-)	100	-0.000262051
19	C00429	5,6-Dihydrouracil	C4H6N2O2	113.036	-H(-)	100	0.000137402
37	C00430	5-Aminolevulinate	C5H9NO3	130.051	-H(-)	100	0.000320699
35	C00433	2,5-Dioxopentanoate	C5H6O4	129.019	-H(-)	100	9.6148e-06
91	C00438	N-Carbamoyl-L-aspartate	C5H8N2O5	175.036	-H(-)	100	-0.00041923
151	C00446	alpha-D-Galactose 1-phosphate	C6H13O9P	259.023	-H(-)	100	-0.000882348
32	C00450	(S)-2,3,4,5-Tetrahydropyridine-2-carboxylate	C6H9NO2	126.056	-H(-)	100	-3.89538e-05
213	C00458	dCTP	C9H16N3O13P3	465.983	-H(-)	100	-0.000230827
35	C00490	Itaconate	C5H6O4	129.019	-H(-)	100	9.6148e-06
88	C00493	Shikimate	C7H10O5	173.045	-H(-)	100	0.000524115
41	C00497	(R)-Malate	C4H6O5	133.014	-H(-)	100	0.000155098
79	C00506	L-Cysteate	C3H7NO5S	167.998	-H(-)	100	-0.000348364
73	C00507	L-Rhamnose	C6H12O5	163.061	-H(-)	100	-0.000212869
56	C00508	L-Ribulose	C5H10O5	149.046	-H(-)	100	-0.000649205
3	C00511	Acrylic acid	C3H4O2	71.0135	-H(-)	100	0.000312609
111	C00514	D-Mannonate	C6H12O7	195.051	-H(-)	100	-3.15272e-06
53	C00522	(R)-Pantoate	C6H12O4	147.066	-H(-)	100	-0.000211178
14	C00530	Hydroquinone	C6H6O2	109.029	-H(-)	100	0.000128354
78	C00534	Pyridoxamine	C8H12N2O2	167.083	-H(-)	100	-0.00029009
3	C00546	Methylglyoxal	C3H4O2	71.0135	-H(-)	100	0.000312609
55	C00552	meso-Tartaric acid	C4H6O6	149.009	-H(-)	100	0.000153719
109	C00558	D-Tagaturonate	C6H10O7	193.036	-H(-)	100	-0.000233347
210	C00570	CDP-ethanolamine	C11H20N4O11P2	445.054	-H(-)	100	-0.000524161
187	C00575	3',5'-Cyclic AMP	C10H12N5O6P	328.046	-H(-)	100	-0.000381289
9	C00577	D-Glyceraldehyde	C3H6O3	89.0242	-H(-)	100	0.000229436
196	C00584	Prostaglandin E2	C20H32O5	351.218	-H(-)	100	-0.000262051
100	C00588	Choline phosphate	C5H15NO4P	183.066	-H(-)	100	0.000200099
18	C00596	2-Hydroxy-2,4-pentadienoate	C5H6O3	113.024	-H(-)	100	2.92496e-05
27	C00601	Phenylacetaldehyde	C8H8O	119.051	-H(-)	100	-0.000357506
59	C00606	3-Sulfino-L-alanine	C3H7NO4S	152.002	-H(-)	100	0.000351175
109	C00618	3-Dehydro-L-gulonate	C6H10O7	193.036	-H(-)	100	-0.000233347
141	C00620	alpha-D-Ribose 1-phosphate	C5H11O8P	229.012	-H(-)	100	-0.000576925
104	C00624	N-Acetyl-L-glutamate	C7H11NO5	188.057	-H(-)	100	-0.000125419
62	C00628	2,5-Dihydroxybenzoate	C7H6O4	153.018	-H(-)	100	0.000833581
102	C00631	2-Phospho-D-glycerate	C3H7O7P	184.986	-H(-)	100	-0.000320054
151	C00636	D-Mannose 1-phosphate	C6H13O9P	259.023	-H(-)	100	-0.000882348
67	C00637	Indole-3-acetaldehyde	C10H9NO	158.061	-H(-)	100	0.000604307
131	C00643	5-Hydroxy-L-tryptophan	C11H12N2O3	219.078	-H(-)	100	-0.000373014
153	C00644	D-Mannitol 1-phosphate	C6H15O9P	261.038	-H(-)	100	-0.000396626
133	C00645	N-Acetyl-D-mannosamine	C8H15NO6	220.082	-H(-)	100	0.000504017
151	C00663	beta-D-Glucose 1-phosphate	C6H13O9P	259.023	-H(-)	100	-0.000882348
191	C00665	beta-D-Fructose 2,6-bisphosphate	C6H14O12P2	338.989	-H(-)	100	-0.000473953
107	C00666	LL-2,6-Diaminoheptanedioate	C7H14N2O4	189.088	-H(-)	100	1.05362e-05
151	C00668	alpha-D-Glucose 6-phosphate	C6H13O9P	259.023	-H(-)	100	-0.000882348
36	C00671	(S)-3-Methyl-2-oxopentanoic acid	C6H10O3	129.056	-H(-)	100	5.29098e-05
122	C00672	2-Deoxy-D-ribose 1-phosphate	C5H11O7P	213.017	-H(-)	100	-0.000238198
122	C00673	2-Deoxy-D-ribose 5-phosphate	C5H11O7P	213.017	-H(-)	100	-0.000238198
108	C00679	5-Dehydro-4-deoxy-D-glucarate	C6H8O7	191.02	-H(-)	100	-0.000282606
107	C00680	meso-2,6-Diaminoheptanedioate	C7H14N2O4	189.088	-H(-)	100	1.05362e-05
207	C00689	alpha,alpha'-Trehalose 6-phosphate	C12H23O14P	421.076	-H(-)	100	-0.000254806
205	C00695	Cholic acid	C24H40O5	407.28	-H(-)	100	-0.00017125
196	C00696	Prostaglandin D2	C20H32O5	351.218	-H(-)	100	-0.000262051
201	C00705	dCDP	C9H15N3O10P2	386.015	-H(-)	100	0.000721968
160	C00712	(9Z)-Octadecenoic acid	C18H34O2	281.248	-H(-)	100	0.00036556
22	C00719	Betaine	C5H11NO2	116.072	-H(-)	100	5.09305e-05
13	C00740	D-Serine	C3H7NO3	104.036	-H(-)	100	-0.000216026
6	C00741	Diacetyl	C4H6O2	85.0293	-H(-)	100	0.000201464
20	C00763	D-Proline	C5H9NO2	114.056	-H(-)	100	6.41476e-05
111	C00770	L-Idonate	C6H12O7	195.051	-H(-)	100	-3.15272e-06
98	C00794	D-Sorbitol	C6H14O6	181.071	-H(-)	100	0.000887424
111	C00800	L-Gulonate	C6H12O7	195.051	-H(-)	100	-3.15272e-06
72	C00811	4-Coumarate	C9H8O3	163.04	-H(-)	100	1.88401e-05
111	C00817	D-Altronate	C6H12O7	195.051	-H(-)	100	-3.15272e-06
49	C00819	D-Glutamine	C5H10N2O3	145.062	-H(-)	100	-0.000283623
221	C00842	dTDP-glucose	C16H26N2O16P2	563.068	-H(-)	100	-1.86912e-06
99	C00847	4-Pyridoxate	C8H9NO4	182.046	-H(-)	100	-8.12293e-05
86	C00850	Aryl sulfate	C6H6O4S	172.991	-H(-)	100	0.000295785
73	C00861	L-Rhamnulose	C6H12O5	163.061	-H(-)	100	-0.000212869
130	C00864	Pantothenate	C9H17NO5	218.104	-H(-)	100	-0.000336654
111	C00880	D-Galactonate	C6H12O7	195.051	-H(-)	100	-3.15272e-06
55	C00898	(R,R)-Tartaric acid	C4H6O6	149.009	-H(-)	100	0.000153719
109	C00905	D-Fructuronate	C6H10O7	193.036	-H(-)	100	-0.000233347
33	C00906	5,6-Dihydrothymine	C5H8N2O2	127.051	-H(-)	100	3.92442e-05
136	C00931	Porphobilinogen	C10H14N2O4	225.088	-H(-)	100	-0.000167748
4	C00937	(R)-Lactaldehyde	C3H6O2	73.0293	-H(-)	100	0.000232348
106	C00944	3-Dehydroquinate	C7H10O6	189.041	-H(-)	100	-0.000174089
71	C00956	L-2-Aminoadipate	C6H11NO4	160.062	-H(-)	100	-0.000330389
25	C00957	Mercaptopyruvate	C3H4O3S	118.981	-H(-)	100	0.000249816
51	C00979	O-Acetyl-L-serine	C5H9NO4	146.046	-H(-)	100	-1.7972e-05
94	C00984	alpha-D-Galactose	C6H12O6	179.056	-H(-)	100	-0.000143474
64	C00988	2-Phosphoglycolate	C2H5O6P	154.976	-H(-)	100	-0.000593273
70	C00993	D-Alanyl-D-alanine	C6H12N2O3	159.078	-H(-)	100	-0.000133466
101	C01005	O-Phospho-L-serine	C3H8NO6P	184.002	-H(-)	100	-2.23558e-05
9	C01013	3-Hydroxypropanoate	C3H6O3	89.0242	-H(-)	100	0.000229436
73	C01019	6-Deoxy-L-galactose	C6H12O5	163.061	-H(-)	100	-0.000212869
12	C01026	N,N-Dimethylglycine	C4H9NO2	102.056	-H(-)	100	-7.02639e-05
92	C01040	L-Gulono-1,4-lactone	C6H10O6	177.041	-H(-)	100	-0.000179383
90	C01042	N-Acetyl-L-aspartate	C6H9NO5	174.041	-H(-)	100	-0.000285828
90	C01045	N-Formyl-L-glutamate	C6H9NO5	174.041	-H(-)	100	-0.000285828
229	C01050	UDP-N-acetylmuramate	C20H31N3O19P2	678.095	-H(-)	100	0.000678133
109	C01062	5-Dehydro-D-gluconate	C6H10O7	193.036	-H(-)	100	-0.000233347
71	C01077	O-Acetyl-L-homoserine	C6H11NO4	160.062	-H(-)	100	-0.000330389
192	C01083	alpha,alpha-Trehalose	C12H22O11	341.109	-H(-)	100	3.54178e-05
103	C01092	8-Amino-7-oxononanoate	C9H17NO3	186.113	-H(-)	100	0.000406921
151	C01094	D-Fructose 1-phosphate	C6H13O9P	259.023	-H(-)	100	-0.000882348
153	C01096	Sorbitol 6-phosphate	C6H15O9P	261.038	-H(-)	100	-0.000396626
151	C01097	D-Tagatose 6-phosphate	C6H13O9P	259.023	-H(-)	100	-0.000882348
132	C01100	L-Histidinol phosphate	C6H12N3O4P	220.05	-H(-)	100	-0.000304229
141	C01101	L-Ribulose 5-phosphate	C5H11O8P	229.012	-H(-)	100	-0.000576925
138	C01107	(R)-5-Phosphomevalonate	C6H13O7P	227.033	-H(-)	100	-8.2583e-05
37	C01110	5-Amino-2-oxopentanoic acid	C5H9NO3	130.051	-H(-)	100	0.000320699
141	C01112	D-Arabinose 5-phosphate	C5H11O8P	229.012	-H(-)	100	-0.000576925
129	C01118	O-Succinyl-L-homoserine	C8H13NO6	218.067	-H(-)	100	-0.000467719
133	C01132	N-Acetyl-D-galactosamine	C8H15NO6	220.082	-H(-)	100	0.000504017
175	C01151	D-Ribose 1,5-bisphosphate	C5H12O11P2	308.978	-H(-)	100	-0.000196357
37	C01157	Hydroxyproline	C5H9NO3	130.051	-H(-)	100	0.000320699
37	C01165	L-Glutamate 5-semialdehyde	C5H9NO3	130.051	-H(-)	100	0.000320699
184	C01168	Pseudouridine 5'-phosphate	C9H13N2O9P	323.029	-H(-)	100	-0.000260444
223	C01170	UDP-N-acetyl-D-mannosamine	C17H27N3O17P2	606.074	-H(-)	100	0.000517571
151	C01172	beta-D-Glucose 6-phosphate	C6H13O9P	259.023	-H(-)	100	-0.000882348
151	C01177	Inositol 1-phosphate	C6H13O9P	259.023	-H(-)	100	-0.000882348
175	C01182	D-Ribulose 1,5-bisphosphate	C5H12O11P2	308.978	-H(-)	100	-0.000196357
144	C01187	3-Deoxy-D-manno-octulosonate	C8H14O8	237.063	-H(-)	100	-0.000981206
12	C01205	(R)-3-Amino-2-methylpropanoate	C4H9NO2	102.056	-H(-)	100	-7.02639e-05
92	C01216	2-Dehydro-3-deoxy-D-galactonate	C6H10O6	177.041	-H(-)	100	-0.000179383
191	C01220	1D-myo-Inositol 1,4-bisphosphate	C6H14O12P2	338.989	-H(-)	100	-0.000473953
191	C01231	alpha-D-Glucose 1,6-bisphosphate	C6H14O12P2	338.989	-H(-)	100	-0.000473953
125	C01233	sn-Glycero-3-phosphoethanolamine	C5H14NO6P	214.049	-H(-)	100	-0.000282948
192	C01235	alpha-D-Galactosyl-(1->3)-1D-myo-inositol	C12H22O11	341.109	-H(-)	100	3.54178e-05
85	C01250	N-Acetyl-L-glutamate 5-semialdehyde	C7H11NO4	172.062	-H(-)	100	-0.000160504
45	C01279	4-Amino-5-hydroxymethyl-2-methylpyrimidine	C6H9N3O	138.067	-H(-)	100	-9.32468e-05
197	C01304	2,5-Diamino-6-(5-phospho-D-ribosylamino)pyrimidin-4(3H)-one	C9H16N5O8P	352.067	-H(-)	100	-0.000412706
196	C01312	Prostaglandin I2	C20H32O5	351.218	-H(-)	100	-0.000262051
193	C01367	3'-AMP	C10H14N5O7P	346.056	-H(-)	100	-9.49119e-05
184	C01368	3'-UMP	C9H13N2O9P	323.029	-H(-)	100	-0.000260444
94	C01487	D-Allose	C6H12O6	179.056	-H(-)	100	-0.000143474
162	C01530	Octadecanoic acid	C18H36O2	283.264	-H(-)	100	4.00974e-05
83	C01571	Decanoic acid	C10H20O2	171.139	-H(-)	100	5.32566e-05
159	C01595	Linoleate	C18H32O2	279.232	-H(-)	100	0.000509837
2	C01659	Acrylamide	C3H5NO	70.0297	-H(-)	100	0.000151044
98	C01697	Galactitol	C6H14O6	181.071	-H(-)	100	0.000887424
94	C01720	L-Fuconate	C6H12O6	179.056	-H(-)	100	-0.000143474
73	C01721	L-Fuculose	C6H12O5	163.061	-H(-)	100	-0.000212869
42	C01801	Deoxyribose	C5H10O4	133.05	-H(-)	100	0.00025149
34	C01879	Pidolic acid	C5H7NO3	128.035	-H(-)	100	-2.82337e-05
124	C01909	Dethiobiotin	C10H18N2O3	213.124	-H(-)	100	5.52061e-05
45	C01929	L-Histidinal	C6H9N3O	138.067	-H(-)	100	-9.32468e-05
94	C01934	L-Rhamnonate	C6H12O6	179.056	-H(-)	100	-0.000143474
146	C02067	Pseudouridine	C9H12N2O6	243.063	-H(-)	100	-0.0002703
119	C02076	Sedoheptulose	C7H14O7	209.067	-H(-)	100	1.47309e-05
221	C02097	dTDP-galactose	C16H26N2O16P2	563.068	-H(-)	100	-1.86912e-06
23	C02170	Methylmalonate	C4H6O4	117.019	-H(-)	100	0.000199066
196	C02198	Thromboxane A2	C20H32O5	351.218	-H(-)	100	-0.000262051
35	C02226	2-Methylmaleate	C5H6O4	129.019	-H(-)	100	9.6148e-06
75	C02265	D-Phenylalanine	C9H11NO2	164.072	-H(-)	100	-0.000212542
52	C02266	D-Xylonolactone	C5H8O5	147.03	-H(-)	100	0.000121016
120	C02325	Sinapyl alcohol	C11H14O4	209.082	-H(-)	100	-0.000342228
94	C02336	beta-D-Fructose	C6H12O6	179.056	-H(-)	100	-0.000143474
73	C02338	beta-L-Rhamnose	C6H12O5	163.061	-H(-)	100	-0.000212869
187	C02353	2',3'-Cyclic AMP	C10H12N5O6P	328.046	-H(-)	100	-0.000381289
169	C02354	2',3'-Cyclic CMP	C9H12N3O7P	304.034	-H(-)	100	0.000224747
170	C02355	2',3'-Cyclic UMP	C9H11N2O8P	305.018	-H(-)	100	0.000297015
12	C02356	(S)-2-Aminobutanoate	C4H9NO2	102.056	-H(-)	100	-7.02639e-05
73	C02476	alpha-L-Rhamnose	C6H12O5	163.061	-H(-)	100	-0.000212869
19	C02512	3-Cyano-L-alanine	C4H6N2O2	113.036	-H(-)	100	0.000137402
19	C02565	N-Methylhydantoin	C4H6N2O2	113.036	-H(-)	100	0.000137402
52	C02612	(R)-2-Methylmalate	C5H8O5	147.03	-H(-)	100	0.000121016
52	C02630	2-Hydroxyglutarate	C5H8O5	147.03	-H(-)	100	0.000121016
39	C02642	3-Ureidopropionate	C4H8N2O3	131.046	-H(-)	100	7.22538e-05
114	C02679	Dodecanoic acid	C12H24O2	199.17	-H(-)	100	0.000132894
72	C02763	2-Hydroxy-3-phenylpropenoate	C9H8O3	163.04	-H(-)	100	1.88401e-05
108	C02780	2,5-Didehydro-D-gluconate	C6H8O7	191.02	-H(-)	100	-0.000282606
31	C02835	Imidazole-4-acetate	C5H6N2O2	125.035	-H(-)	100	0.000381803
151	C02888	Sorbose 1-phosphate	C6H13O9P	259.023	-H(-)	100	-0.000882348
47	C02946	4-Acetamidobutanoate	C6H11NO3	144.067	-H(-)	100	-3.00279e-05
151	C02962	D-Allose 6-phosphate	C6H13O9P	259.023	-H(-)	100	-0.000882348
74	C02989	L-Methionine S-oxide	C5H11NO3S	164.039	-H(-)	100	-0.000113624
207	C02995	Maltose 6'-phosphate	C12H23O14P	421.076	-H(-)	100	-0.000254806
69	C03012	Naphthalene-1,2-diol	C10H8O2	159.045	-H(-)	100	-3.42283e-05
121	C03082	4-Phospho-L-aspartate	C4H8NO7P	211.997	-H(-)	100	-0.000404377
140	C03090	5-Phosphoribosylamine	C5H12NO7P	228.028	-H(-)	100	-0.000636025
12	C03284	L-3-Amino-isobutanoate	C4H9NO2	102.056	-H(-)	100	-7.02639e-05
137	C03287	L-Glutamyl 5-phosphate	C5H10NO7P	226.012	-H(-)	100	-0.000244382
141	C03291	L-Xylulose 5-phosphate	C5H11O8P	229.012	-H(-)	100	-0.000576925
220	C03319	dTDP-L-rhamnose	C16H26N2O15P2	547.073	-H(-)	100	0.000139051
143	C03415	N2-Succinyl-L-ornithine	C9H16N2O5	231.099	-H(-)	100	-0.000109514
37	C03440	cis-4-Hydroxy-D-proline	C5H9NO3	130.051	-H(-)	100	0.000320699
154	C03539	S-Ribosyl-L-homocysteine	C9H17NO6S	266.07	-H(-)	100	0.000329703
151	C03546	myo-Inositol 4-phosphate	C6H13O9P	259.023	-H(-)	100	-0.000882348
17	C03564	1-Pyrroline-2-carboxylate	C5H7NO2	112.04	-H(-)	100	0.000201793
222	C03733	UDP-alpha-D-galactofuranose	C15H24N2O17P2	565.048	-H(-)	100	-0.000610401
37	C03741	(S)-4-Amino-5-oxopentanoate	C5H9NO3	130.051	-H(-)	100	0.000320699
44	C03765	4-Hydroxyphenylacetaldehyde	C8H8O2	135.045	-H(-)	100	0.000203366
191	C03785	D-Tagatose 1,6-bisphosphate	C6H14O12P2	338.989	-H(-)	100	-0.000473953
17	C03912	(S)-1-Pyrroline-5-carboxylate	C5H7NO2	112.04	-H(-)	100	0.000201793
108	C03921	2-Dehydro-3-deoxy-D-glucarate	C6H8O7	191.02	-H(-)	100	-0.000282606
151	C04006	1D-myo-Inositol 3-phosphate	C6H13O9P	259.023	-H(-)	100	-0.000882348
42	C04039	2,3-Dihydroxy-3-methylbutanoate	C5H10O4	133.05	-H(-)	100	0.00025149
97	C04044	3-(2,3-Dihydroxyphenyl)propanoate	C9H10O4	181.051	-H(-)	100	-0.000208286
191	C04062	D-myo-Inositol 1,3-bisphosphate	C6H14O12P2	338.989	-H(-)	100	-0.000473953
191	C04063	D-myo-Inositol 3,4-bisphosphate	C6H14O12P2	338.989	-H(-)	100	-0.000473953
47	C04076	L-2-Aminoadipate 6-semialdehyde	C6H11NO3	144.067	-H(-)	100	-3.00279e-05
88	C04236	(2S)-2-Isopropyl-3-oxosuccinate	C7H10O5	173.045	-H(-)	100	0.000524115
166	C04257	N-Acetyl-D-mannosamine 6-phosphate	C8H16NO9P	300.049	-H(-)	100	0.000344064
42	C04272	(R)-2,3-Dihydroxy-3-methylbutanoate	C5H10O4	133.05	-H(-)	100	0.00025149
34	C04281	L-1-Pyrroline-3-hydroxy-5-carboxylate	C5H7NO3	128.035	-H(-)	100	-2.82337e-05
34	C04282	1-Pyrroline-4-hydroxy-2-carboxylate	C5H7NO3	128.035	-H(-)	100	-2.82337e-05
179	C04376	5'-Phosphoribosyl-N-formylglycinamide	C8H15N2O9P	313.044	-H(-)	100	0.000229817
202	C04425	S-Adenosyl-4-methylthio-2-oxobutanoate	C15H20N5O6S	397.108	-H(-)	51	-0.00141957
123	C04479	2-Hydroxy-6-oxonona-2,4-diene-1,9-dioate	C9H10O6	213.041	-H(-)	100	-0.000284377
166	C04501	N-Acetyl-alpha-D-glucosamine 1-phosphate	C8H16NO9P	300.049	-H(-)	100	0.000344064
207	C04534	6-Phospho-beta-D-glucosyl-(1,4)-D-glucose	C12H23O14P	421.076	-H(-)	100	-0.000254806
128	C04556	4-Amino-2-methyl-5-phosphomethylpyrimidine	C6H10N3O4P	218.033	-H(-)	100	0.000269573
108	C04575	(4R,5S)-4,5,6-Trihydroxy-2,3-dioxohexanoate	C6H8O7	191.02	-H(-)	100	-0.000282606
178	C04640	2-(Formamido)-N1-(5'-phosphoribosyl)acetamidine	C8H16N3O8P	312.061	-H(-)	100	-0.00073833
190	C04677	1-(5'-Phosphoribosyl)-5-amino-4-imidazolecarboxamide	C9H15N4O8P	337.057	-H(-)	26	-0.00182935
176	C04717	(9Z,11E)-(13S)-13-Hydroperoxyoctadeca-9,11-dienoic acid	C18H32O4	311.223	-H(-)	100	-0.000112868
196	C04853	20-OH-Leukotriene B4	C20H32O5	351.218	-H(-)	100	-0.000262051
217	C05122	Taurocholate	C26H45NO7S	514.284	-H(-)	100	0.000277966
15	C05130	Imidazole-4-acetaldehyde	C5H6N2O	109.041	-H(-)	100	6.75613e-05
167	C05140	16alpha-Hydroxyandrost-4-ene-3,17-dione	C19H26O3	301.181	-H(-)	100	-0.000238868
37	C05147	trans-3-Hydroxy-L-proline	C5H9NO3	130.051	-H(-)	100	0.000320699
4	C05235	Hydroxyacetone	C3H6O2	73.0293	-H(-)	100	0.000232348
167	C05284	11beta-Hydroxyandrost-4-ene-3,17-dione	C19H26O3	301.181	-H(-)	100	-0.000238868
167	C05290	19-Hydroxyandrost-4-ene-3,17-dione	C19H26O3	301.181	-H(-)	100	-0.000238868
167	C05295	19-Oxotestosterone	C19H26O3	301.181	-H(-)	100	-0.000238868
167	C05302	2-Methoxy-17beta-estradiol	C19H26O3	301.181	-H(-)	100	-0.000238868
127	C05341	beta-Alanyl-L-lysine	C9H19N3O3	216.135	-H(-)	100	-7.37836e-07
151	C05345	beta-D-Fructose 6-phosphate	C6H13O9P	259.023	-H(-)	100	-0.000882348
191	C05378	beta-D-Fructose 1,6-bisphosphate	C6H14O12P2	338.989	-H(-)	100	-0.000473953
105	C05379	Oxalosuccinate	C6H6O7	189.004	-H(-)	100	-7.54747e-06
163	C05382	Sedoheptulose 7-phosphate	C7H15O10P	289.033	-H(-)	100	6.29332e-05
92	C05394	3-Keto-beta-D-galactose	C6H10O6	177.041	-H(-)	100	-0.000179383
192	C05400	Epimelibiose	C12H22O11	341.109	-H(-)	100	3.54178e-05
192	C05402	Melibiose	C12H22O11	341.109	-H(-)	100	3.54178e-05
87	C05422	Dehydroascorbate	C6H6O6	173.009	-H(-)	100	-0.000304991
24	C05519	L-Allothreonine	C4H9NO3	118.051	-H(-)	100	0.000126362
81	C05576	3,4-Dihydroxyphenylethyleneglycol	C8H10O4	169.051	-H(-)	100	3.15901e-05
97	C05582	Homovanillate	C9H10O4	181.051	-H(-)	100	-0.000208286
97	C05583	3-Methoxy-4-hydroxyphenylglycolaldehyde	C9H10O4	181.051	-H(-)	100	-0.000208286
100	C05594	3-Methoxy-4-hydroxyphenylethyleneglycol	C9H12O4	183.066	-H(-)	100	-0.000108901
118	C05620	N-Acetyl-D-phenylalanine	C11H13NO3	206.083	-H(-)	100	-0.000282273
27	C05627	4-Hydroxystyrene	C8H8O	119.051	-H(-)	100	-0.000357506
158	C05775	alpha-Ribazole	C14H18N2O4	277.12	-H(-)	100	-0.000619811
227	C05810	2-Octaprenylphenol	C46H70O	637.535	-H(-)	100	0.000644683
228	C05821	Enterochelin	C30H27N3O15	668.136	-H(-)	100	0.000635819
182	C05822	3'-CMP	C9H14N3O8P	322.045	-H(-)	100	-0.000235846
28	C05823	3-Mercaptolactate	C3H6O3S	120.996	-H(-)	100	0.000844143
115	C05824	S-Sulfo-L-cysteine	C3H7NO5S2	199.969	-H(-)	100	0.000110815
72	C05838	cis-2-Hydroxycinnamate	C9H8O3	163.04	-H(-)	100	1.88401e-05
185	C05839	cis-beta-D-Glucosyl-2-hydroxycinnamate	C15H18O8	325.093	-H(-)	100	-0.000212445
142	C05932	N-Succinyl-L-glutamate 5-semialdehyde	C9H13NO6	230.067	-H(-)	100	3.16862e-05
51	C05938	L-4-Hydroxyglutamate semialdehyde	C5H9NO4	146.046	-H(-)	100	-1.7972e-05
199	C05956	Prostaglandin G2	C20H32O6	367.213	-H(-)	100	-2.61736e-06
4	C05999	Lactaldehyde	C3H6O2	73.0293	-H(-)	100	0.000232348
11	C06002	(S)-Methylmalonate semialdehyde	C4H6O3	101.024	-H(-)	100	-7.74246e-05
53	C06007	(R)-2,3-Dihydroxy-3-methylpentanoate	C6H12O4	147.066	-H(-)	100	-0.000211178
52	C06032	D-erythro-3-Methylmalate	C5H8O5	147.03	-H(-)	100	0.000121016
36	C06102	Adipate semialdehyde	C6H10O3	129.056	-H(-)	100	5.29098e-05
112	C06114	gamma-Glutamyl-beta-aminopropiononitrile	C8H13N3O3	198.088	-H(-)	100	0.00013251
150	C06156	alpha-D-Glucosamine 1-phosphate	C6H14NO8P	258.039	-H(-)	100	-0.000204482
156	C06186	Arbutin	C12H16O7	271.083	-H(-)	100	-0.000378101
198	C06193	Guanosine 3'-phosphate	C10H14N5O8P	362.05	-H(-)	100	0.000238591
189	C06196	2'-Deoxyinosine 5'-phosphate	C10H13N4O7P	331.045	-H(-)	100	0.000302163
163	C06222	Sedoheptulose 1-phosphate	C7H15O10P	289.033	-H(-)	100	6.29332e-05
44	C06224	3,4-Dihydroxystyrene	C8H8O2	135.045	-H(-)	100	0.000203366
153	C06311	Galactitol 1-phosphate	C6H15O9P	261.038	-H(-)	100	-0.000396626
166	C06376	N-Acetyl-D-galactosamine 6-phosphate	C8H16NO9P	300.049	-H(-)	100	0.000344064
150	C06377	D-Galactosamine 6-phosphate	C6H14NO8P	258.039	-H(-)	100	-0.000204482
225	C06397	ADP-D-glycero-beta-D-manno-heptose	C17H27N5O16P2	618.085	-H(-)	100	0.000888921
225	C06398	ADP-L-glycero-beta-D-manno-heptose	C17H27N5O16P2	618.085	-H(-)	100	0.000888921
46	C06423	Octanoic acid	C8H16O2	143.108	-H(-)	100	-6.55694e-05
139	C06424	Tetradecanoic acid	C14H28O2	227.202	-H(-)	100	-0.000226763
177	C06425	Icosanoic acid	C20H40O2	311.295	-H(-)	100	0.000592749
168	C06428	(5Z,8Z,11Z,14Z,17Z)-Icosapentaenoic acid	C20H30O2	301.217	-H(-)	100	-2.16622e-05
141	C06441	L-Xylulose 1-phosphate	C5H11O8P	229.012	-H(-)	100	-0.000576925
109	C06472	L-Iduronic acid	C6H10O7	193.036	-H(-)	100	-0.000233347
109	C06473	2-Keto-D-gluconic acid	C6H10O7	193.036	-H(-)	100	-0.000233347
44	C07086	Phenylacetic acid	C8H8O2	135.045	-H(-)	100	0.000203366
18	C07091	cis-Acetylacrylate	C5H6O3	113.024	-H(-)	100	2.92496e-05
46	C07185	Valproic acid	C8H16O2	143.108	-H(-)	100	-6.55694e-05
121	C07335	2-Amino-3-oxo-4-phosphonooxybutyrate	C4H8NO7P	211.997	-H(-)	100	-0.000404377
110	C07481	Caffeine	C8H10N4O2	193.073	-H(-)	100	0.000270668
145	C07501	Felbamate	C11H14N2O4	237.089	-H(-)	100	-0.000498702
163	C07836	D-glycero-beta-D-manno-Heptose 7-phosphate	C7H15O10P	289.033	-H(-)	100	6.29332e-05
163	C07838	D-glycero-beta-D-manno-Heptose 1-phosphate	C7H15O10P	289.033	-H(-)	100	6.29332e-05
26	C08276	3-(Methylthio)propionic acid	C4H8O2S	119.017	-H(-)	100	0.000275096
56	C08353	beta-D-Ribopyranose	C5H10O5	149.046	-H(-)	100	-0.000649205
148	C08362	(9Z)-Hexadecenoic acid	C16H30O2	253.217	-H(-)	100	1.38619e-05
211	C11134	Testosterone glucuronide	C25H36O8	463.234	-H(-)	100	-0.000452331
10	C11145	Methanesulfonic acid	CH4SO3	94.9805	-H(-)	100	0.000287743
126	C11434	2-C-Methyl-D-erythritol 4-phosphate	C5H13O7P	215.033	-H(-)	100	-0.000623972
122	C11437	1-Deoxy-D-xylulose 5-phosphate	C5H11O7P	213.017	-H(-)	100	-0.000238198
100	C11588	cis-3-(Carboxy-ethyl)-3,5-cyclo-hexadiene-1,2-diol	C9H12O4	183.066	-H(-)	100	-0.000108901
150	C12214	Aminofructose 6-phosphate	C6H14NO8P	258.039	-H(-)	100	-0.000204482
72	C12621	trans-3-Hydroxycinnamate	C9H8O3	163.04	-H(-)	100	1.88401e-05
97	C12622	cis-3-(3-Carboxyethenyl)-3,5-cyclohexadiene-1,2-diol	C9H10O4	181.051	-H(-)	100	-0.000208286
135	C12835	2,5-Dichloro-4-oxohex-2-enedioate	C6H4Cl2O5	224.936	-H(-)	6	-3.63851e-05
219	C13050	Cyclic ADP-ribose	C15H21N5O13P2	540.054	-H(-)	100	-0.000160136
84	C14040	1-Nitronaphthalene	C10H7NO2	172.041	-H(-)	100	-0.000834124
165	C14825	9(10)-EpOME	C18H32O3	295.228	-H(-)	100	-0.000165851
165	C14826	12(13)-EpOME	C18H32O3	295.228	-H(-)	100	-0.000165851
109	C15673	2-Dehydro-L-idonate	C6H10O7	193.036	-H(-)	100	-0.000233347
127	C15699	gamma-L-Glutamylputrescine	C9H19N3O3	216.135	-H(-)	100	-7.37836e-07
143	C15767	4-(L-gamma-Glutamylamino)butanoate	C9H16N2O5	231.099	-H(-)	100	-0.000109514
60	C16399	2,4-Diamino-6-hydroxylaminotoluene	C7H11N3O	152.083	-H(-)	100	4.63784e-05
173	C16488	Fructoselysine	C12H24N2O7	307.151	-H(-)	100	2.77172e-05
122	C16637	5-Deoxyribose-1-phosphate	C5H11O7P	213.017	-H(-)	100	-0.000238198
56	C16639	beta-D-Ribofuranose	C5H10O5	149.046	-H(-)	100	-0.000649205
180	C16677	all-trans-4-Hydroxyretinoic acid	C20H28O3	315.196	-H(-)	100	0.000285822
180	C16679	all-trans-18-Hydroxyretinoic acid	C20H28O3	315.196	-H(-)	100	0.000285822
180	C16680	all-trans-5,6-Epoxyretinoic acid	C20H28O3	315.196	-H(-)	100	0.000285822
207	C16688	Sucrose 6-phosphate	C12H23O14P	421.076	-H(-)	100	-0.000254806
186	C16756	Aflatoxin M1	C17H12O7	327.051	-H(-)	100	0.000479556
6	C16835	Succinic aldehyde	C4H6O2	85.0293	-H(-)	100	0.000201464
212	C18043	Cholesterol sulfate	C27H46O4S	465.305	-H(-)	100	-0.000435578
151	C18096	D-Allulose 6-phosphate	C6H13O9P	259.023	-H(-)	100	-0.000882348
20	C18170	3-Acetamidopropanal	C5H9NO2	114.056	-H(-)	100	6.41476e-05
198	C18239	Precursor Z	C10H14N5O8P	362.05	-H(-)	100	0.000238591
96	C18904	Methylselenopyruvate	C4H6O3Se	180.941	-H(-)	25	0.000293398
134	C19577	1-(Methylnitrosoamino)-4-(3-pyridinyl)-1,4-butanediol	C10H15N3O3	224.104	-H(-)	100	-0.000150865
134	C19580	alpha-[3-[(Hydroxymethyl)nitrosoamino]propyl]-3-pyridinemethanol	C10H15N3O3	224.104	-H(-)	100	-0.000150865
186	C19585	Aflatoxin Q1	C17H12O7	327.051	-H(-)	100	0.000479556
186	C19586	Aflatoxin B1-exo-8,9-epoxide	C17H12O7	327.051	-H(-)	100	0.000479556
195	C19590	6-[2,3-Dihydroxy-1-(hydroxymethyl)propyl]-1,2-dihydro-7-hydroxy-9-methoxy-cyclopenta[c][1]benzopyran-3,4-dione	C17H18O8	349.093	-H(-)	100	0.00010445
186	C19595	Aflatoxin B1-endo-8,9-epoxide	C17H12O7	327.051	-H(-)	100	0.000479556
163	C19878	D-glycero-alpha-D-manno-Heptose 7-phosphate	C7H15O10P	289.033	-H(-)	100	6.29332e-05
163	C19880	D-glycero-alpha-D-manno-Heptose 1-phosphate	C7H15O10P	289.033	-H(-)	100	6.29332e-05
163	C19882	D-glycero-D-manno-Heptose 7-phosphate	C7H15O10P	289.033	-H(-)	100	6.29332e-05
152	C20386	Biotin sulfoxide	C10H16N2O4S	259.076	-H(-)	100	-0.000678038
164	C20440	alpha-D-Ribose 1,2-cyclic phosphate 5-phosphate	C5H10O10P2	290.968	-H(-)	100	-4.14608e-05
93	C20646	(3S)-2-Oxo-3-phenylbutanoate	C10H10O3	177.055	-H(-)	100	0.000464947
226	C20742	2'-Phospho-cyclic ADP-ribose	C15H22N5O16P3	620.021	-H(-)	100	-0.000401606
61	C20798	2-Hydroxy-3-oxopropane-1-sulfonate	C3H6O5S	152.986	-H(-)	100	-0.000120753
183	C20831	6-Deoxy-6-sulfo-D-fructose 1-phosphate	C6H13O11PS	322.986	-H(-)	62	-0.00130187
73	C20835	alpha-L-Fucopyranose	C6H12O5	163.061	-H(-)	100	-0.000212869
73	C20836	beta-L-Fucopyranose	C6H12O5	163.061	-H(-)	100	-0.000212869
