# Supplementary material for: Reserve Flux Capacity in the Pentose Phosphate Pathway by NADPH Binding Is Conserved across Kingdoms
Source: iScience. 2019 Aug 29;19:1133–44. doi: 10.1016/j.isci.2019.08.047 (PMC6831883; doi:10.1016/j.isci.2019.08.047)
Supplement: Table S4. Results of the Model-Based Identification of Mechanisms that Regulate the Metabolic Response to Oxidative Stress in E. coli Treated with 0.5 mM H2O2, Related to Figure 5 [file mmc3.xlsx]

## Sheet: Rankings
RXN	Met	inhibition: -1, activation: 1		frequency	AIC		rank Product
G6PDH	NADPH	-1		143	11.9647		1
GND	P5P	1		6	11.9647		3.31662
G6PDH	FBP	1		133	9.11068		4.69042
GND	FBP	1		6	11.1094		6.63325
G6PDH	PEP	-1		92	6.3145		7.54983
GND	G6P	-1		5	11.256		7.93725
G6PDH	PYR	-1		41	6.43642		8
GND	PEP	-1		6	10.5502		8.12404
GND	6PG	1		6	10.5283		8.77496
GND	PYR	-1		6	10.4782		9.94987
GND	S7P	1		5	10.7936		10.247
GND	NADPH	-1		5	10.5044		12.9615
GND	E4P	1		5	9.19252		14.4914
PYK	P5P	1		6	5.39091		19.3391
G6PDH	P5P	1		28	3.62497		23.0217
PTSg	FBP	-1		5	5.55864		23.3666
PPC	PYR	-1		5	5.53697		23.8118
PDH	FBP	1		4	6.43642		24
PDH	NADPH	-1		7	4.28111		24.8193
PYK	E4P	1		4	6.38548		25.4558
PDH	6PG	1		6	4.58342		25.6905
PYK	NADPH	-1		6	4.45126		27.3496
PTSg	E4P	-1		4	5.85107		27.4955
PPC	E4P	1		5	5.23317		27.8747
PDH	PYR	-1		4	5.77538		28.1425
G6PDH	E4P	1		20	2.82671		28.3549
PDH	E4P	1		4	5.70682		28.775
GND	E4P	-1		3	7.62581		29.0689
FBPase	NADPH	-1		9	3.19402		29.3428
PFK	PYR	-1		4	5.57271		30
PDH	PEP	1		3	6.63939		30.1662
PPC	NADPH	-1		6	4.06415		30.3974
PTSg	S7P	-1		5	4.98458		31.0805
PPS	P5P	-1		3	6.55062		31.225
PFK	PYR	1		4	5.51722		31.749
PYK	6PG	1		4	5.50904		32.311
G6PDH	S7P	1		7	2.61631		33.3467
FBPase	E4P	-1		4	5.40646		33.4066
PFK	FBP	-1		6	3.69992		33.6601
G6PDH	FBP	-1		7	1.86174		34.4093
PYK	PYR	1		4	5.38121		35.4965
PPS	NADPH	1		5	4.50439		36.3731
PPC	6PG	1		4	5.19459		36.9865
GND	FBP	-1		2	7.99541		38.1051
PYK	PYR	-1		3	5.63273		39.4968
FBPase	FBP	1		5	4.29887		39.95
PPS	PEP	1		5	4.05921		42.4971
PPS	6PG	-1		4	4.75157		44.0908
PPC	P5P	1		5	3.8718		44.4297
PTSg	PYR	1		5	3.85875		44.6654
PPC	S7P	1		4	4.68165		45.299
G6PDH	6PG	-1		3	5.40005		45.607
PPS	6PG	1		4	4.65733		45.6946
FBPase	G6P	1		3	5.39962		46.3141
PFK	NADPH	1		4	4.56104		46.8615
PPS	P5P	1		4	4.49816		48
PDH	S7P	1		3	5.263		48.3735
FBPase	E4P	1		4	4.47979		48.3735
PFK	G6P	1		5	3.44557		48.9285
PPS	PYR	1		4	4.46775		49.1121
PTSg	PEP	1		2	6.04968		49.1935
PYK	G6P	-1		3	5.14442		50.3488
FBPase	PEP	-1		4	4.38525		50.9117
PFK	6PG	-1		3	5.13256		50.9902
G6PDH	PYR	1		5	3.11867		51.4393
FBPase	S7P	-1		4	4.35482		51.614
PDH	P5P	1		3	5.13215		51.6236
FBPase	PYR	-1		3	5.08561		52.2494
FBPase	6PG	1		3	5.02535		52.8678
PYK	E4P	-1		4	4.21585		52.9906
PDH	S7P	-1		3	5.02163		53.479
PDH	FBP	-1		4	4.16118		54
PPS	E4P	-1		3	4.98501		54.0833
FBPase	NADPH	1		3	4.87349		55.2721
PPC	E4P	-1		4	4.06299		55.3173
PYK	FBP	-1		3	4.86952		55.857
FBPase	G6P	-1		3	4.82983		57.0088
PPS	PYR	-1		4	3.9232		57.55
PPC	G6P	1		3	4.82415		57.576
FBPase	FBP	-1		3	4.82139		58.1378
PPS	PEP	-1		4	3.85597		58.7878
PPC	FBP	1		4	3.82696		59.397
PPS	FBP	-1		3	4.74319		59.7913
PPC	G6P	-1		2	5.41822		60.2495
FBPase	PYR	1		3	4.69529		60.3324
PYK	FBP	1		3	4.51854		63.4823
FBPase	P5P	1		4	3.33268		64.622
PDH	P5P	-1		3	4.4722		65.4981
PPS	G6P	1		3	4.40656		67.4537
PDH	PEP	-1		3	4.40131		67.9338
PYK	PEP	1		4	2.95264		68.6731
PYK	P5P	-1		4	2.82836		69.1954
PPC	PEP	1		3	4.30213		69.8212
PTSg	PYR	-1		3	4.20903		71.6589
PDH	NADPH	1		3	4.20872		72.111
PDH	PYR	1		3	4.10104		73.0068
FBPase	6PG	-1		3	4.0998		73.4507
PFK	E4P	1		3	4.03396		75.6307
PDH	E4P	-1		3	3.99629		76.0592
PDH	6PG	-1		3	3.9597		76.909
PPS	S7P	-1		2	4.84478		77
PPS	FBP	1		3	3.89992		77.7496
PPC	FBP	-1		2	4.78941		80.0812
PYK	S7P	1		3	3.76331		80.6226
PFK	S7P	1		3	3.73375		81.0247
PPS	E4P	1		3	3.70788		81.4248
PDH	G6P	-1		3	3.67008		82.6136
PYK	S7P	-1		3	3.57212		83.7854
PFK	P5P	1		2	4.65728		84.4926
PPS	G6P	-1		3	3.54163		84.5577
PPC	PYR	1		3	3.53983		84.9412
PPS	S7P	1		3	3.49795		85.703
PYK	G6P	1		3	3.3789		86.4581
FBPase	P5P	-1		3	3.30438		87.2067
PDH	G6P	1		3	3.2847		87.5785
PPS	NADPH	-1		3	3.17572		90.1388
PPC	S7P	-1		3	3.0703		91.214
PPC	P5P	-1		2	4.41576		91.3729
PFK	P5P	-1		3	3.05507		91.5696
PPC	PEP	-1		3	3.02997		91.9239
PTSg	P5P	-1		2	4.38229		93.984
PTSg	G6P	-1		3	2.64802		94.7101
GND	S7P	-1		3	2.18499		96.4106
PTSg	G6P	1		3	2.11076		96.7471
PFK	E4P	-1		3	1.9068		97.7497
PFK	6PG	1		3	1.45977		98.4124
PYK	NADPH	1		3	1.40402		99.0707
G6PDH	6PG	1		3	0.563373		101.02
FBPase	PEP	1		2	4.03851		102.601
GND	PEP	1		2	3.98394		104.355
PFK	PEP	1		2	3.83244		108.337
PFK	FBP	1		2	3.60932		113.785
PTSg	FBP	1		2	3.53094		116.413
PPC	NADPH	1		2	3.24248		120.499
PTSg	6PG	-1		2	3.22198		121
PTSg	NADPH	1		1	3.77158		121.454
PFK	S7P	-1		2	3.20918		121.499
PFK	PEP	-1		2	3.18425		122.491
PFK	G6P	-1		2	3.07179		123.964
GND	6PG	-1		1	3.67031		124.483
FBPase	S7P	1		2	2.88876		126.38
PTSg	P5P	1		1	3.54223		127.44
PYK	6PG	-1		2	2.69292		128.281
PYK	PEP	-1		2	2.67692		128.752
GND	P5P	-1		2	2.46762		130.154
G6PDH	G6P	-1		2	2.44269		130.618
PTSg	PEP	-1		2	2.32874		131.08
PPC	6PG	-1		2	1.9541		132.914
PTSg	6PG	1		1	3.26466		133.158
PTSg	S7P	1		2	1.39984		135.617
PTSg	E4P	1		2	1.25516		136.506
PTSg	NADPH	-1		2	0.7198		137.39
PFK	NADPH	-1		1	2.71756		141.827
GND	G6P	1		1	2.0004		146.986
GND	NADPH	1		1	1.4375		149.499
GND	PYR	1		1	1.30787		150.987
G6PDH	E4P	-1		1	0.804638		151.97
G6PDH	S7P	-1		1	0.283224		153.434
G6PDH	G6P	1		0	-0.0624188		159
G6PDH	PEP	1		0	-1.45393		159.499
G6PDH	P5P	-1		0	-2.6685		159.997
G6PDH	NADPH	1		0	-3.40182		160.493
