# Supplementary material for: Reserve Flux Capacity in the Pentose Phosphate Pathway by NADPH Binding Is Conserved across Kingdoms
Source: iScience. 2019 Aug 29;19:1133–44. doi: 10.1016/j.isci.2019.08.047 (PMC6831883; doi:10.1016/j.isci.2019.08.047)
Supplement: Table S5. Results of the Model-Based Identification of Mechanisms that Regulate the Metabolic Response to Oxidative Stress in E. coli Treated with 20 mM H2O2, Related to Figure 5 [file mmc4.xlsx]

## Sheet: Rankings
RXN	Met	inhibition: -1, activation: 1		frequency	AIC		rank Product
G6PDH	NADPH	-1		55	15.6112		1
PFK	PEP	-1		22	15.6112		2.44949
G6PDH	E4P	1		30	11.9423		4.89898
G6PDH	FBP	1		35	8.97589		5.2915
G6PDH	S7P	-1		34	8.77914		6.7082
PFK	S7P	-1		21	11.0987		7.93725
GND	6PG	1		3	12.8169		9.48683
PTSg	6PG	-1		9	12.6126		10.247
G6PDH	PYR	-1		27	6.94165		10.4881
PFK	E4P	1		16	10.5322		11
PTSg	P5P	-1		10	11.2845		11.6619
PTSg	E4P	-1		11	10.8021		12.2474
PFK	6PG	1		8	11.3932		12.4097
G6PDH	PEP	-1		7	12.8169		12.8452
PFK	PYR	-1		20	7.13398		12.9615
FBPase	PEP	1		12	9.0306		13
FBPase	NADPH	1		18	7.63298		13.0767
PFK	FBP	1		16	8.49693		13.2665
PFK	NADPH	-1		12	7.64228		15.2971
G6PDH	G6P	-1		8	8.27985		19.3391
FBPase	PYR	1		11	5.3152		19.7484
PFK	G6P	-1		6	10.0507		20.199
FBPase	S7P	1		10	5.76527		20.6155
G6PDH	P5P	1		17	3.27091		20.9762
FBPase	FBP	-1		10	4.86514		22.2036
G6PDH	P5P	-1		8	4.64913		25.6905
PFK	P5P	1		7	6.7105		26.2679
FBPase	P5P	-1		8	4.31025		26.533
GND	E4P	-1		10	3.32563		26.7208
FBPase	E4P	-1		8	3.797		28.1425
PTSg	FBP	-1		7	4.56524		30.4959
FBPase	6PG	-1		5	5.9321		31.3688
PTSg	PYR	1		3	7.29512		33.1662
PPC	FBP	1		8	2.79983		33.1662
FBPase	G6P	1		4	5.27343		36.3731
PPS	S7P	1		6	3.37326		37.3363
PPC	S7P	-1		5	3.87548		37.8814
PYK	S7P	-1		8	1.61975		38.1051
PDH	FBP	1		6	3.30718		38.2361
GND	G6P	1		3	5.07528		39.2428
PYK	PYR	-1		7	2.56104		39.4968
PYK	FBP	1		6	3.08462		39.5474
PDH	6PG	1		8	1.26375		41.4246
G6PDH	6PG	-1		4	3.63773		42.5793
PDH	PEP	-1		5	1.94623		44.0227
GND	FBP	-1		5	2.73303		45.7275
PYK	E4P	-1		3	3.58206		46.9042
PPC	NADPH	-1		5	2.30623		47.4868
GND	P5P	-1		6	1.94623		48.3425
PYK	PYR	1		2	4.23305		48.4355
PPC	P5P	1		6	1.52478		48.4355
PDH	NADPH	-1		3	3.11877		49.7494
PTSg	PEP	1		5	1.85406		50.4183
PTSg	S7P	1		2	3.632		51.2055
PPS	E4P	1		1	4.25394		54.1941
PYK	NADPH	-1		5	1.43889		54.3323
PYK	E4P	1		3	2.41767		54.4977
PDH	E4P	1		6	0.992957		55.0091
PPC	S7P	1		3	2.0954		55.4977
PPS	E4P	-1		4	1.84062		55.5608
PDH	E4P	-1		4	1.59195		57.2975
PPS	G6P	1		3	1.87079		57.4456
PYK	G6P	-1		2	2.85544		57.55
PYK	FBP	-1		1	3.62563		58.9152
PPS	NADPH	1		4	1.49444		58.983
GND	PYR	1		3	1.77642		59.3296
PYK	G6P	1		2	2.5538		60.4731
PDH	S7P	-1		5	0.979396		61.0819
PPS	6PG	-1		3	1.55177		61.1555
PPS	PYR	1		4	1.30285		61.4248
PYK	P5P	-1		2	1.90166		63.8044
PPC	G6P	-1		3	1.32835		64.6529
PPC	6PG	-1		1	3.0069		64.6761
GND	P5P	1		2	1.86834		64.8768
GND	PEP	1		1	2.80873		66.0379
PPS	P5P	-1		2	1.64356		66.9701
GND	G6P	-1		3	1.18723		67.1565
PPS	PEP	1		3	1.16442		68.374
PPC	E4P	1		2	1.49624		69.4982
PPS	FBP	-1		2	1.43743		70.9718
PPC	P5P	-1		3	0.777862		71.5192
PPC	PYR	-1		2	1.20924		74.2967
GND	S7P	1		2	1.18598		75.6769
PYK	6PG	1		2	1.18598		75.6769
PDH	NADPH	1		2	1.14866		77.0325
PPC	FBP	-1		2	1.12763		77.479
PPS	G6P	-1		2	1.06817		77.923
PPC	6PG	1		2	0.981364		78.8036
PDH	6PG	-1		2	0.740617		80.5357
PDH	G6P	1		1	1.40343		81.1542
G6PDH	E4P	-1		1	1.39826		81.7007
PDH	PYR	1		2	0.613258		82.2314
PPS	PEP	-1		2	0.594798		82.6499
PTSg	P5P	1		1	1.24753		83.8511
PPS	6PG	1		2	0.423449		84.7113
PDH	G6P	-1		1	1.1905		84.9058
GND	E4P	1		1	0.803718		90.4876
FBPase	E4P	1		1	0.714798		91.9511
FBPase	PYR	-1		1	0.690515		92.4338
PDH	P5P	-1		1	0.615764		92.9139
PPC	PYR	1		1	0.564741		94.3398
PPC	E4P	-1		1	0.49694		94.8103
PTSg	G6P	-1		1	0.483621		95.2785
PYK	NADPH	1		1	0.474422		95.7445
PDH	S7P	1		1	0.378927		96.6695
PTSg	G6P	1		1	0.306923		97.1288
FBPase	G6P	-1		1	0.185889		97.5859
PDH	PEP	1		1	0.138213		98.0408
PYK	P5P	1		1	0.130046		98.4937
PPS	FBP	1		1	0.124972		98.9444
G6PDH	G6P	1		0	-0.00576076		111
PPC	PEP	-1		0	-0.0439976		111.499
PDH	PYR	-1		0	-0.0579166		111.996
PPS	PYR	-1		0	-0.107417		112.49
FBPase	6PG	1		0	-0.1101		112.982
FBPase	PEP	-1		0	-0.165331		113.472
PPC	G6P	1		0	-0.175149		113.961
FBPase	P5P	1		0	-0.177812		114.446
PFK	6PG	-1		0	-0.208825		114.93
GND	FBP	1		0	-0.255459		115.412
PDH	P5P	1		0	-0.267625		115.892
FBPase	NADPH	-1		0	-0.341712		116.37
PPS	NADPH	-1		0	-0.45007		116.846
PFK	PYR	1		0	-0.471724		117.32
PPC	NADPH	1		0	-0.493128		117.792
PYK	PEP	1		0	-0.517539		118.262
PFK	PEP	1		0	-0.600007		118.731
GND	PYR	-1		0	-0.613002		119.197
GND	NADPH	1		0	-0.894587		119.662
PPS	S7P	-1		0	-0.922628		120.125
G6PDH	6PG	1		0	-0.973517		120.586
FBPase	FBP	1		0	-0.980869		121.045
PYK	6PG	-1		0	-1.09159		121.503
PYK	PEP	-1		0	-1.14447		121.959
PTSg	NADPH	-1		0	-1.152		122.413
G6PDH	PEP	1		0	-1.23618		122.866
PPC	PEP	1		0	-1.23873		123.317
PYK	S7P	1		0	-1.36209		123.766
PDH	FBP	-1		0	-1.39523		124.214
GND	PEP	-1		0	-1.41612		124.66
G6PDH	PYR	1		0	-1.45435		125.104
PFK	G6P	1		0	-1.51154		125.547
GND	S7P	-1		0	-1.51178		125.988
PPS	P5P	1		0	-1.5444		126.428
PTSg	PYR	-1		0	-1.57987		126.866
PTSg	NADPH	1		0	-1.62281		127.303
PFK	P5P	-1		0	-2.0295		127.738
PFK	E4P	-1		0	-2.03371		128.172
G6PDH	FBP	-1		0	-2.14966		128.604
PFK	NADPH	1		0	-2.15232		129.035
PTSg	6PG	1		0	-2.35135		129.464
FBPase	S7P	-1		0	-2.73809		129.892
GND	NADPH	-1		0	-2.74371		130.319
PTSg	FBP	1		0	-2.96582		130.744
PTSg	E4P	1		0	-3.6176		131.168
GND	6PG	-1		0	-3.83816		131.59
PFK	S7P	1		0	-4.07693		132.011
PFK	FBP	-1		0	-4.56391		132.431
PTSg	PEP	-1		0	-4.66074		132.85
PTSg	S7P	-1		0	-4.96354		133.267
G6PDH	S7P	1		0	-5.30623		133.682
G6PDH	NADPH	1		0	-6.12749		134.097
