# Supplementary material for: Reserve Flux Capacity in the Pentose Phosphate Pathway by NADPH Binding Is Conserved across Kingdoms
Source: iScience. 2019 Aug 29;19:1133–44. doi: 10.1016/j.isci.2019.08.047 (PMC6831883; doi:10.1016/j.isci.2019.08.047)
Supplement: Table S6. Results of the Model-Based Identification of Mechanisms that Regulate the Metabolic Response to Oxidative Stress in S. cerevisiae Treated with 0.5 mM H2O2, Related to Figure 5 [file mmc5.xlsx]

## Sheet: Rankings
RXN	Met	inhibition: -1, activation: 1		frequency	AIC		rank Product
PFK	NADPH	1		37	17.0824		2.23607
G6PDH	NADPH	-1		65	11.0402		3.16228
FBPase	NADPH	-1		46	17.052		3.4641
G6PDH	PEP	-1		7	17.0824		3.60555
PFK	FBP	-1		57	11.1451		3.74166
G6PDH	FBP	-1		7	12.3935		8.06226
G6PDH	E4P	1		11	11.063		8.48528
G6PDH	PYR	-1		7	11.8265		8.83176
G6PDH	FBP	1		47	7.54389		9
G6PDH	G6P	1		5	13.3705		10.198
PFK	S7P	1		9	10.8539		10.3923
PFK	E4P	-1		23	8.61456		11.225
FBPase	FBP	1		35	8.12763		11.4891
FBPase	P5P	1		7	10.3802		13
PFK	P5P	-1		6	11.0402		13.4164
PFK	PYR	1		9	7.17195		16.1555
PPC	G6P	-1		6	8.16517		19.4422
PTSg	NADPH	-1		7	5.87729		22.2261
PDH	6PG	-1		4	9.82633		22.7596
PTSg	FBP	1		4	8.96752		25.0799
GND	P5P	-1		5	7.59727		26
FBPase	6PG	1		5	7.54389		26.4953
PTSg	E4P	1		9	3.11185		27.8209
PYK	E4P	1		3	9.14767		29.1204
PFK	6PG	-1		5	6.49352		29.2916
PYK	E4P	-1		1	11.1451		29.5804
G6PDH	P5P	1		6	5.29145		30.8869
PTSg	FBP	-1		6	5.1413		31.1769
G6PDH	S7P	1		6	5.1285		31.4643
PYK	FBP	1		6	4.64934		33.1361
FBPase	S7P	1		4	6.66108		33.8674
G6PDH	S7P	-1		8	2.54744		33.9411
GND	FBP	-1		5	5.62027		34.5832
PDH	PEP	1		4	6.21215		35.9861
GND	P5P	1		3	7.95757		36.4005
FBPase	P5P	-1		2	9.16137		36.5377
PPC	E4P	-1		5	5.38128		36.7696
PDH	FBP	1		4	5.9596		37
PTSg	PYR	-1		4	5.73648		38.9487
FBPase	E4P	1		5	4.83959		39.1663
PDH	NADPH	-1		3	6.96845		39.8748
PPC	6PG	1		4	5.71209		39.8873
PPC	P5P	-1		4	5.66706		40.3485
PTSg	P5P	-1		6	2.59219		41.1339
PDH	E4P	-1		3	6.00778		43.6807
GND	G6P	-1		5	3.85245		43.8634
FBPase	PYR	1		6	1.60731		45.299
PDH	G6P	1		3	5.80158		46.0435
FBPase	PEP	1		2	8.01468		46.2169
PYK	PEP	1		5	3.22905		46.4543
PFK	G6P	-1		3	5.66378		48.8365
PFK	PEP	-1		4	4.39197		49.4166
PPC	E4P	1		4	4.36189		49.7896
PYK	NADPH	1		3	5.51162		50.4381
PPC	PYR	1		4	4.18351		50.892
G6PDH	PEP	1		5	2.13546		51.2445
GND	PEP	-1		3	5.39		51.9904
PTSg	PEP	1		3	4.58078		57.3236
GND	S7P	1		4	3.02125		57.3847
FBPase	PYR	-1		3	4.4391		58.6941
PYK	PYR	1		4	2.06013		61.7333
GND	E4P	1		3	3.78063		63.0476
GND	PEP	1		1	6.51242		63.2456
FBPase	6PG	-1		1	6.22186		65.192
PYK	S7P	-1		3	3.40747		65.521
PFK	E4P	1		2	5.43516		66.0379
PPC	FBP	-1		3	3.06206		68.2935
GND	PYR	-1		3	2.92662		69.4478
PPC	S7P	1		2	5.04538		70.5975
PDH	E4P	1		3	2.55739		70.9577
PYK	P5P	-1		2	5.02216		71.225
PFK	PEP	1		3	2.51532		71.7008
GND	FBP	1		3	2.50999		72.0694
PTSg	NADPH	1		2	4.83959		72.4638
PPC	NADPH	-1		3	2.33106		72.8011
PDH	6PG	1		3	2.02945		74.2428
PDH	S7P	-1		2	4.50119		74.8799
GND	PYR	1		3	1.88959		75.306
PTSg	S7P	-1		3	1.64674		77.0454
FBPase	E4P	-1		3	1.61522		77.3886
PDH	PEP	-1		3	1.60298		78.0705
PDH	P5P	-1		3	1.52597		78.7464
PDH	G6P	-1		1	5.40837		79.0569
PTSg	S7P	1		2	3.98534		79.4921
PDH	PYR	1		3	1.50755		79.7496
PPC	6PG	-1		3	1.3876		80.0812
PDH	P5P	1		3	1.28735		80.7403
PYK	6PG	-1		3	1.17761		81.3941
PYK	P5P	1		2	3.6061		82.2435
FBPase	FBP	-1		3	0.928764		83.006
PYK	G6P	-1		2	3.46686		83.3187
G6PDH	6PG	-1		3	0.772186		83.3247
GND	6PG	1		2	3.4377		83.8511
PFK	6PG	1		1	4.87099		85.1469
PTSg	P5P	1		3	0.52767		85.5219
GND	NADPH	-1		2	3.16531		86.977
PYK	PYR	-1		2	2.7457		90.978
PYK	S7P	1		1	4.30717		92.1954
PTSg	PYR	1		1	3.87463		95.5249
PYK	G6P	1		2	1.93767		96.6695
G6PDH	E4P	-1		2	1.84632		98.4937
PPC	NADPH	1		2	1.72743		98.9444
PPC	PEP	1		2	1.70794		99.3932
PFK	S7P	-1		1	3.38921		101.242
FBPase	G6P	1		2	1.59638		101.607
PFK	PYR	-1		2	1.51519		102.479
PDH	FBP	-1		2	1.51519		102.479
PPC	PEP	-1		2	1.34502		104.202
G6PDH	PYR	1		2	1.1041		105.896
FBPase	G6P	-1		2	1.05813		106.733
PFK	FBP	1		2	1.0286		107.149
PPC	PYR	-1		2	0.700909		108.388
PPC	G6P	1		2	0.673489		108.798
PPC	P5P	1		2	0.526072		111.225
PFK	G6P	1		2	0.465919		112.022
PYK	FBP	-1		2	0.432036		112.814
PFK	NADPH	-1		1	2.13477		112.916
PTSg	6PG	-1		1	1.89969		115.109
PFK	P5P	1		1	1.85616		116.19
PDH	NADPH	1		1	1.1041		125.499
G6PDH	P5P	-1		1	0.639842		129.422
GND	S7P	-1		1	0.612352		129.904
GND	E4P	-1		1	0.604306		130.384
FBPase	S7P	-1		1	0.59957		130.863
PYK	NADPH	-1		1	0.522202		132.288
FBPase	PEP	-1		1	0.224486		134.164
PTSg	G6P	-1		1	0.144341		134.629
PDH	S7P	1		1	0.0205292		135.093
PTSg	6PG	1		0	-0.0999138		147
G6PDH	6PG	1		0	-0.123032		147.499
FBPase	NADPH	1		0	-0.147056		147.997
PPC	FBP	1		0	-0.151502		148.492
G6PDH	G6P	-1		0	-0.167846		148.987
PTSg	PEP	-1		0	-0.218909		149.479
PDH	PYR	-1		0	-0.485379		149.97
GND	6PG	-1		0	-0.489382		150.459
GND	G6P	1		0	-0.504848		150.947
PPC	S7P	-1		0	-0.544254		151.433
PYK	6PG	1		0	-0.979368		151.918
PTSg	G6P	1		0	-1.10023		152.401
PTSg	E4P	-1		0	-1.4455		152.882
PYK	PEP	-1		0	-1.6237		153.362
GND	NADPH	1		0	-2.74826		153.841
G6PDH	NADPH	1		0	-4.83422		154.318
