# Supplementary material for: Reserve Flux Capacity in the Pentose Phosphate Pathway by NADPH Binding Is Conserved across Kingdoms
Source: iScience. 2019 Aug 29;19:1133–44. doi: 10.1016/j.isci.2019.08.047 (PMC6831883; doi:10.1016/j.isci.2019.08.047)
Supplement: Table S7. Results of the Model-Based Identification of Mechanisms that Regulate the Metabolic Response to Oxidative Stress in S. cerevisiae Treated with 20 mM H2O2, Related to Figure 5 [file mmc6.xlsx]

## Sheet: Rankings
RXN	Met	inhibition: -1, activation: 1		frequency	AIC		rank Product
PFK	NADPH	1		1	0.916503		1
G6PDH	PYR	-1		1	0.916503		1
FBPase	NADPH	-1		0	-0.318161		3
G6PDH	P5P	1		0	-0.318161		3
G6PDH	PEP	-1		0	-0.64752		3.87298
G6PDH	G6P	1		0	-2.04974		4.24264
G6PDH	S7P	1		0	-2.95796		4.58258
PFK	E4P	-1		0	-3.40636		4.89898
G6PDH	FBP	1		0	-3.40636		4.89898
PFK	FBP	-1		0	-4.26732		5.47723
G6PDH	NADPH	-1		0	-4.26732		5.47723
FBPase	6PG	1		0	-4.84463		6
G6PDH	E4P	1		0	-5.73187		6.245
FBPase	FBP	1		0	-6.20145		6.48074
PFK	6PG	-1		0	-7.85561		6.7082
FBPase	P5P	1		0	-8.62189		6.9282
FBPase	E4P	1		0	-8.63397		7.14143
PFK	P5P	-1		0	-8.91434		7.34847
GND	PEP	1		0	-8.96316		7.54983
PYK	E4P	-1		0	-9.31314		7.74597
PTSg	NADPH	-1		0	-9.82979		7.93725
G6PDH	PYR	1		0	-9.82979		7.93725
PFK	PEP	1		0	-10.0438		8.30662
FBPase	S7P	1		0	-10.0564		8.48528
PTSg	S7P	1		0	-10.3506		8.66025
G6PDH	FBP	-1		0	-10.4536		8.83176
PFK	PYR	1		0	-10.5509		9
PPC	PEP	-1		0	-10.5709		9.16515
FBPase	PYR	-1		0	-10.8651		9.32738
PTSg	G6P	-1		0	-10.8854		9.48683
PYK	FBP	1		0	-10.9272		9.64365
GND	P5P	1		0	-10.9603		9.79796
PFK	G6P	1		0	-11.0571		9.94987
GND	E4P	-1		0	-11.1282		10.0995
PTSg	PYR	-1		0	-11.1711		10.247
GND	FBP	-1		0	-11.2211		10.3923
PTSg	E4P	1		0	-11.2404		10.5357
PFK	FBP	1		0	-11.356		10.8167
PTSg	FBP	-1		0	-11.4189		10.9545
FBPase	PEP	-1		0	-11.4619		11.0905
PYK	G6P	1		0	-11.6228		11.225
GND	G6P	-1		0	-11.7131		11.3578
GND	6PG	1		0	-11.7354		11.4891
PYK	P5P	-1		0	-11.7885		11.619
PTSg	FBP	1		0	-11.7895		11.7473
PFK	G6P	-1		0	-11.7895		11.7473
PDH	PEP	-1		0	-11.8085		12
G6PDH	PEP	1		0	-11.8404		12.1244
PDH	NADPH	1		0	-11.8404		12.1244
PPC	FBP	-1		0	-11.9029		12.49
GND	PYR	-1		0	-11.9121		12.6095
PDH	S7P	-1		0	-11.9193		12.7279
PDH	E4P	1		0	-11.9851		12.9615
PTSg	PYR	1		0	-12.1289		13.3041
PYK	PYR	-1		0	-12.2131		13.5277
PPC	S7P	1		0	-12.2195		13.7477
FBPase	FBP	-1		0	-12.2427		13.8564
PPC	PEP	1		0	-12.2709		14.0712
PYK	NADPH	1		0	-12.2945		14.1774
FBPase	PYR	1		0	-12.3009		14.2829
PYK	PEP	1		0	-12.3283		14.3875
GND	S7P	1		0	-12.3376		14.4914
GND	PEP	-1		0	-12.3619		14.6969
PDH	NADPH	-1		0	-12.4065		14.7986
GND	PYR	1		0	-12.4079		14.8997
PDH	S7P	1		0	-12.4286		15
PDH	FBP	-1		0	-12.4959		15.1987
PPC	E4P	-1		0	-12.5185		15.2971
PPC	NADPH	1		0	-12.5619		15.3948
PPC	FBP	1		0	-12.6808		15.5885
PDH	PYR	1		0	-12.7306		15.6844
PPC	G6P	-1		0	-12.754		15.7797
PDH	P5P	-1		0	-12.7661		15.8745
PYK	PYR	1		0	-12.8296		15.9687
PDH	G6P	1		0	-12.8399		16.0624
PPC	6PG	1		0	-12.8935		16.1555
FBPase	PEP	1		0	-12.9429		16.4317
FBPase	G6P	-1		0	-12.9572		16.5227
PPC	S7P	-1		0	-12.9765		16.6132
PDH	PYR	-1		0	-13.0141		16.7929
PYK	NADPH	-1		0	-13.0418		16.8819
PDH	FBP	1		0	-13.0486		16.9706
PPC	PYR	-1		0	-13.0868		17.0587
PPC	G6P	1		0	-13.0887		17.1464
PPC	PYR	1		0	-13.1044		17.2337
PPC	6PG	-1		0	-13.1515		17.3205
FBPase	6PG	-1		0	-13.231		17.4069
GND	FBP	1		0	-13.3155		17.4929
GND	G6P	1		0	-13.4334		17.5784
PYK	P5P	1		0	-13.4386		17.6635
PPC	NADPH	-1		0	-13.4464		17.7482
PPC	P5P	-1		0	-13.4633		17.8326
GND	NADPH	-1		0	-13.498		17.9165
PDH	P5P	1		0	-13.5263		18.0831
PDH	G6P	-1		0	-13.5628		18.1659
PDH	PEP	1		0	-13.6425		18.2483
PDH	6PG	1		0	-13.6976		18.3303
PFK	P5P	1		0	-13.7568		18.412
PFK	6PG	1		0	-13.793		18.4932
PDH	E4P	-1		0	-13.8129		18.5742
PFK	S7P	-1		0	-13.8718		18.6548
PTSg	E4P	-1		0	-13.9472		18.735
FBPase	E4P	-1		0	-14.0158		18.8149
PFK	PYR	-1		0	-14.0672		18.9737
GND	E4P	1		0	-14.0796		19.0526
PTSg	PEP	-1		0	-14.1015		19.1311
G6PDH	6PG	1		0	-14.1133		19.2873
PYK	G6P	-1		0	-14.1607		19.3649
PFK	PEP	-1		0	-14.2161		19.4422
PPC	P5P	1		0	-14.2639		19.5192
FBPase	S7P	-1		0	-14.2963		19.5959
PFK	S7P	1		0	-14.3063		19.6723
PTSg	G6P	1		0	-14.3108		19.7484
FBPase	G6P	1		0	-14.3439		19.8242
PTSg	P5P	1		0	-14.388		19.8997
PYK	S7P	-1		0	-14.4353		19.975
PPC	E4P	1		0	-14.4875		20.0499
PTSg	S7P	-1		0	-14.5969		20.1246
GND	P5P	-1		0	-14.6128		20.199
FBPase	NADPH	1		0	-14.7005		20.2731
PDH	6PG	-1		0	-14.7946		20.347
PYK	E4P	1		0	-14.8457		20.4206
PFK	NADPH	-1		0	-14.9977		20.4939
PYK	S7P	1		0	-15.2345		20.567
PYK	6PG	-1		0	-15.2867		20.6398
PTSg	6PG	-1		0	-15.5555		20.7846
G6PDH	E4P	-1		0	-15.7962		20.8567
PYK	FBP	-1		0	-15.9153		20.9284
PFK	E4P	1		0	-16.0137		21
FBPase	P5P	-1		0	-16.1657		21.0713
G6PDH	G6P	-1		0	-16.2215		21.1424
GND	S7P	-1		0	-16.2772		21.2132
G6PDH	S7P	-1		0	-16.2945		21.2838
PTSg	NADPH	1		0	-16.304		21.3542
PYK	PEP	-1		0	-16.8364		21.4243
PYK	6PG	1		0	-17.3204		21.4942
GND	NADPH	1		0	-17.7045		21.5639
PTSg	P5P	-1		0	-17.8091		21.6333
PTSg	PEP	1		0	-18.1964		21.7025
G6PDH	P5P	-1		0	-18.6091		21.7715
G6PDH	6PG	-1		0	-18.843		21.8403
PTSg	6PG	1		0	-19.0101		21.9089
GND	6PG	-1		0	-20.9622		21.9773
G6PDH	NADPH	1		0	-21.7708		22.0454
