# Supplementary material for: Reserve Flux Capacity in the Pentose Phosphate Pathway by NADPH Binding Is Conserved across Kingdoms
Source: iScience. 2019 Aug 29;19:1133–44. doi: 10.1016/j.isci.2019.08.047 (PMC6831883; doi:10.1016/j.isci.2019.08.047)
Supplement: Table S8. Results of the Model-Based Identification of Mechanisms that Regulate the Metabolic Response to Oxidative Stress in Human Dermal Fibroblasts Treated with 0.5 mM H2O2, Related to Figure 5 [file mmc7.xlsx]

## Sheet: Rankings
RXN	Met	inhibition: -1, activation: 1		frequency	AIC		rank Product
G6PDH	NADPH	-1		144	11.8789		1.73205
G6PDH	P5P	1		75	12.4823		2.64575
G6PDH	FBP	-1		128	6.56137		5.47723
G6PDH	S7P	1		123	7.84338		6.245
G6PDH	FBP	1		94	9.86614		6.32456
GND	FBP	-1		9	12.4823		8.18535
GND	FBP	1		35	9.86614		9.38083
G6PDH	E4P	1		70	6.73258		10.583
GND	P5P	1		33	8.24713		12
G6PDH	E4P	-1		112	3.06472		12.1655
G6PDH	S7P	-1		78	4.16444		12.49
GND	NADPH	1		39	4.6764		14.8324
GND	S7P	-1		51	4.16444		15.2971
PFK	PEP	-1		16	5.58933		17.9722
GND	NADPH	-1		6	11.8789		19.4422
FBPase	NADPH	-1		15	5.23118		19.975
GND	E4P	1		17	3.31324		21.9089
PFK	NADPH	1		15	4.60906		22.4499
G6PDH	G6P	1		15	4.60906		22.4499
GND	S7P	1		12	6.46084		22.6274
PYK	PEP	-1		12	5.58933		23.3238
FBPase	PEP	1		13	4.66067		24.9199
GND	6PG	-1		27	2.83757		25.0998
GND	G6P	-1		7	10.7927		25.6905
GND	PEP	-1		9	9.19144		25.8844
G6PDH	6PG	-1		4	11.0026		27.2029
G6PDH	6PG	1		11	5.028		27.5681
G6PDH	PEP	-1		13	3.24101		30.2985
PFK	FBP	-1		14	3.00172		30.5941
GND	6PG	1		5	9.98409		31.1929
G6PDH	PEP	1		17	2.68869		31.4643
G6PDH	PYR	-1		14	2.91648		31.749
PYK	NADPH	-1		11	4.09835		32.619
FBPase	FBP	1		11	3.39104		33.7639
G6PDH	PYR	1		17	2.64355		33.7639
GND	PYR	-1		6	8.76323		37.229
PFK	E4P	-1		10	3.36001		38.1707
PYK	E4P	-1		14	2.66942		40.9878
PYK	FBP	-1		17	2.44894		41.7133
PYK	S7P	-1		13	2.68869		42.2137
GND	E4P	-1		8	4.72204		43.9545
G6PDH	P5P	-1		32	2.001		45.0333
PTSg	FBP	-1		10	2.78373		47.9896
PTSg	NADPH	-1		9	3.17619		48.4252
FBPase	PYR	1		11	2.71188		48.5386
PYK	S7P	1		12	2.62334		50.5964
PDH	FBP	-1		9	2.96322		51.7687
PYK	G6P	1		11	2.66146		52.6688
G6PDH	G6P	-1		16	2.10979		53.3854
FBPase	E4P	1		8	3.29843		55.0999
PYK	NADPH	1		13	2.40964		57.3934
FBPase	P5P	1		8	3.0996		57.55
PDH	S7P	1		9	2.73031		61.2536
PTSg	PYR	-1		8	2.92891		61.4166
PFK	G6P	-1		12	2.4429		61.4492
PYK	P5P	-1		10	2.60952		62.0806
PDH	6PG	1		9	2.7259		62.3378
PDH	E4P	1		9	2.72387		62.8729
PYK	E4P	1		9	2.71278		63.9296
FBPase	S7P	-1		11	2.47646		64.0625
PFK	6PG	1		7	3.01187		64.6529
G6PDH	NADPH	1		2	4.09835		66.0908
GND	PEP	1		12	2.23773		68.1175
FBPase	G6P	1		10	2.52192		68.8985
PYK	PEP	1		9	2.66614		68.971
PFK	G6P	1		10	2.49918		69.9142
PDH	G6P	-1		11	2.35036		70.8237
GND	PYR	1		10	2.47654		70.9154
PYK	FBP	1		10	2.47018		71.5751
PTSg	G6P	-1		7	2.77791		74.8999
FBPase	G6P	-1		9	2.58268		75.4652
FBPase	NADPH	1		9	2.57652		75.9078
PFK	S7P	1		10	2.26737		81.1172
PFK	E4P	1		10	2.18522		83.6839
PDH	E4P	-1		9	2.48561		83.8749
GND	G6P	1		10	2.06705		84.7998
PFK	PEP	1		5	2.77548		85.0176
PFK	PYR	-1		7	2.68743		86.487
PDH	G6P	1		9	2.42302		90.0389
PDH	P5P	1		8	2.5644		90.9945
PTSg	E4P	1		5	2.71717		91.3236
PYK	PYR	1		3	2.72873		92.7739
PDH	PEP	1		9	2.38645		92.9677
FBPase	PEP	-1		5	2.71104		93.5788
PTSg	P5P	-1		7	2.61456		94.3928
PTSg	E4P	-1		8	2.53887		94.4669
PDH	PEP	-1		9	2.34566		94.7523
PYK	P5P	1		8	2.5377		94.9526
PDH	FBP	1		9	2.25618		97.8826
FBPase	6PG	-1		9	2.22249		99.2421
FBPase	E4P	-1		7	2.56255		100.05
PDH	NADPH	-1		8	2.46246		101.509
PDH	PYR	1		8	2.44535		103.75
PFK	PYR	1		2	2.66251		105.981
PTSg	PYR	1		3	2.64355		107.126
PYK	6PG	1		8	2.39029		107.666
PFK	NADPH	-1		8	2.3881		108.517
FBPase	6PG	1		2	2.63684		110.309
FBPase	FBP	-1		7	2.45758		111.49
PYK	G6P	-1		8	2.31761		111.857
PFK	P5P	-1		7	2.45031		112.472
PFK	S7P	-1		6	2.51961		113.367
PDH	P5P	-1		7	2.38844		118.195
PFK	FBP	1		4	2.54558		118.575
FBPase	P5P	-1		7	2.32705		121.861
PFK	P5P	1		7	2.30245		122.76
PTSg	S7P	1		7	2.29644		123.653
PDH	NADPH	1		6	2.4077		124.491
PYK	PYR	-1		6	2.37536		128.476
GND	P5P	-1		7	1.9462		131.415
PTSg	P5P	1		6	2.26724		133.289
PTSg	PEP	-1		6	2.25418		134.7
FBPase	S7P	1		5	2.34885		135.967
PYK	6PG	-1		6	2.20377		136.558
PFK	6PG	-1		1	2.40453		141.732
PTSg	PEP	1		6	1.66016		141.986
PTSg	FBP	1		5	2.2263		142.457
PDH	PYR	-1		4	2.25675		144.969
PDH	S7P	-1		5	1.92828		148.196
PTSg	NADPH	1		5	1.70936		148.664
FBPase	PYR	-1		3	2.09747		151
PTSg	G6P	1		3	2.08891		151.499
PTSg	S7P	-1		3	2.05581		152.493
PTSg	6PG	-1		2	2.05268		155.499
PDH	6PG	-1		2	1.65862		158.48
PTSg	6PG	1		2	1.46595		158.972
