# Supplementary material for: Reserve Flux Capacity in the Pentose Phosphate Pathway by NADPH Binding Is Conserved across Kingdoms
Source: iScience. 2019 Aug 29;19:1133–44. doi: 10.1016/j.isci.2019.08.047 (PMC6831883; doi:10.1016/j.isci.2019.08.047)
Supplement: Table S9. Results of the Model-Based Identification of Mechanisms that Regulate the Metabolic Response to Oxidative Stress in Human Dermal Fibroblasts Treated with 20 mM H2O2, Related to Figure 5 [file mmc8.xlsx]

## Sheet: Rankings
RXN	Met	inhibition: -1, activation: 1		frequency	AIC		rank Product
G6PDH	NADPH	-1		23	30.1693		1
GND	S7P	1		9	30.1693		2.44949
PFK	NADPH	1		22	6.62991		4.24264
GND	NADPH	-1		12	9.16937		4.58258
PFK	FBP	-1		12	6.33804		6.245
G6PDH	G6P	1		7	9.16937		7
G6PDH	FBP	1		7	6.52155		8.77496
GND	PYR	-1		2	14.252		9.79796
GND	PEP	-1		4	10.3195		10.6771
GND	G6P	1		2	13.3659		11.3137
PYK	NADPH	1		6	6.33804		11.9583
FBPase	NADPH	-1		11	3.72435		12.6491
GND	6PG	1		2	12.2335		12.6491
GND	E4P	1		5	6.25449		13.9642
G6PDH	P5P	1		5	4.90117		16.1245
G6PDH	S7P	1		3	6.52002		16.2481
PTSg	6PG	1		7	3.00964		16.9411
PTSg	NADPH	-1		7	2.18518		18.1384
G6PDH	E4P	1		5	3.58444		21.0238
PDH	FBP	1		1	6.62991		21.4243
PFK	E4P	-1		4	4.52103		21.7945
FBPase	FBP	1		5	3.29595		22.2261
G6PDH	6PG	-1		2	5.47894		22.6274
PYK	FBP	-1		3	4.52103		23.4521
PFK	S7P	1		3	4.40517		24.3721
PTSg	E4P	1		2	4.70519		26.533
FBPase	PEP	1		3	3.50379		27.7489
PDH	S7P	1		1	5.23702		29.4449
GND	P5P	1		3	3.09868		29.6648
PDH	6PG	1		5	0.738237		30.1662
PYK	G6P	-1		1	5.09685		30.2985
G6PDH	PYR	-1		2	4.18951		30.9839
GND	FBP	1		1	4.92345		31.1288
GND	FBP	-1		1	4.86734		32.7261
PYK	PYR	1		3	2.00811		32.8329
PDH	PYR	1		1	4.70519		33.4963
FBPase	NADPH	1		4	1.50414		33.7639
PYK	P5P	-1		2	3.48967		33.9411
G6PDH	6PG	1		2	2.80126		37.0945
PYK	PEP	1		1	4.40517		37.108
PYK	6PG	-1		2	2.75921		37.5233
PFK	G6P	-1		1	3.85839		39.7618
PTSg	PEP	1		2	1.85839		40.398
PTSg	E4P	-1		1	3.72435		40.398
PYK	FBP	1		2	1.78159		40.7922
GND	PYR	1		2	1.43483		44.5421
GND	NADPH	1		2	1.30903		45.607
G6PDH	E4P	-1		2	0.715694		47.6655
FBPase	S7P	-1		1	2.32417		47.9062
FBPase	E4P	1		2	0.640864		48.3322
PFK	PEP	-1		1	2.29883		48.4355
PTSg	P5P	1		2	0.401181		50.2792
G6PDH	FBP	-1		1	1.74559		51.9904
PYK	S7P	-1		1	1.64582		53.4416
PYK	P5P	1		1	1.54019		54.8544
PFK	NADPH	-1		1	1.33929		57.1314
PTSg	PYR	-1		1	0.911192		58.8897
FBPase	PYR	1		1	0.763624		59.3212
G6PDH	S7P	-1		1	0.696244		60.597
GND	S7P	-1		1	0.619661		61.4329
PTSg	PEP	-1		1	0.609722		61.8466
PTSg	S7P	-1		1	0.493083		62.6658
PDH	P5P	1		1	0.380077		63.8749
PYK	NADPH	-1		1	0.363321		64.2729
G6PDH	PEP	-1		1	0.36238		64.6684
GND	E4P	-1		1	0.360758		65.0615
G6PDH	PYR	1		1	0.280409		65.8407
PYK	PYR	-1		0	-0.019713		88
PDH	NADPH	-1		0	-0.0657153		88.4986
FBPase	G6P	-1		0	-0.118605		88.9944
FBPase	G6P	1		0	-0.14173		89.9778
PFK	P5P	1		0	-0.164153		90.4655
GND	G6P	-1		0	-0.171223		90.9505
GND	P5P	-1		0	-0.205014		91.433
PYK	6PG	1		0	-0.23306		91.913
PYK	E4P	-1		0	-0.270747		92.8655
G6PDH	PEP	1		0	-0.310818		93.8083
PDH	E4P	-1		0	-0.430333		94.7418
PFK	G6P	1		0	-0.44088		95.205
PFK	P5P	-1		0	-0.475047		95.6661
PDH	G6P	-1		0	-0.509738		96.5816
FBPase	PYR	-1		0	-0.522378		97.0361
PDH	G6P	1		0	-0.780338		98.8332
PFK	6PG	-1		0	-0.793385		99.7196
PYK	G6P	1		0	-0.826251		100.16
GND	PEP	1		0	-0.991843		101.035
FBPase	FBP	-1		0	-1.00335		101.469
FBPase	S7P	1		0	-1.04469		101.902
PYK	S7P	1		0	-1.05695		102.333
GND	6PG	-1		0	-1.07987		102.762
G6PDH	NADPH	1		0	-1.10307		103.189
PFK	PYR	-1		0	-1.17975		103.615
FBPase	P5P	-1		0	-1.25459		105.3
PDH	NADPH	1		0	-1.26272		105.717
PTSg	FBP	-1		0	-1.26786		106.132
PFK	6PG	1		0	-1.28993		106.958
FBPase	6PG	1		0	-1.38392		107.778
PDH	PEP	-1		0	-1.41991		108.185
PTSg	FBP	1		0	-1.42642		108.591
FBPase	P5P	1		0	-1.44575		108.995
PTSg	G6P	1		0	-1.49058		109.398
PDH	FBP	-1		0	-1.52643		109.8
PYK	E4P	1		0	-1.55266		110.2
PDH	E4P	1		0	-1.56654		110.598
PDH	PEP	1		0	-1.59229		110.995
FBPase	6PG	-1		0	-1.60219		111.391
FBPase	E4P	-1		0	-1.60476		111.786
PTSg	G6P	-1		0	-1.61655		112.178
PYK	PEP	-1		0	-1.78509		112.57
PTSg	NADPH	1		0	-1.86255		112.96
PFK	PEP	1		0	-1.98222		113.349
PTSg	S7P	1		0	-2.47175		114.123
PFK	E4P	1		0	-2.50761		114.508
PFK	FBP	1		0	-2.63957		114.891
PDH	S7P	-1		0	-2.68755		115.274
PDH	PYR	-1		0	-2.84475		115.655
PTSg	P5P	-1		0	-2.99665		116.034
PFK	PYR	1		0	-3.16027		116.413
PDH	P5P	-1		0	-3.30942		116.79
PDH	6PG	-1		0	-3.32941		117.167
FBPase	PEP	-1		0	-3.36925		117.541
PFK	S7P	-1		0	-3.47014		117.915
G6PDH	G6P	-1		0	-4.14908		118.288
PTSg	6PG	-1		0	-4.4661		118.659
PTSg	PYR	1		0	-4.68727		119.029
G6PDH	P5P	-1		0	-4.87697		119.398
