# Supplementary material for: Reserve Flux Capacity in the Pentose Phosphate Pathway by NADPH Binding Is Conserved across Kingdoms
Source: iScience. 2019 Aug 29;19:1133–44. doi: 10.1016/j.isci.2019.08.047 (PMC6831883; doi:10.1016/j.isci.2019.08.047)
Supplement: Table S10. Overview of Aggregated Targeted Metabolomics Data Used for the Model-based Identification of Mechanisms that Regulate the Metabolic Response to Oxidative Stress, Related to Figure 5 [file mmc9.xlsx]

## Sheet: E_coli
Average Values in mM
	Timepoint	6PG	DHAP	F6P	FBP	G6P	PEP	R5P	S7P
Ecoli M9 20 mM	0	0.096743	0.951187	0.245747	2.41423	1.98265	0.115344	0.77581	0.413645
Ecoli M9 20 mM	5	0.117163	2.12022	0.0590324	3.61912	0.979625	0.0081893	0.995272	0.224659
Ecoli M9 20 mM	15	0.14084	2.22406	0.0199922	3.95995	0.395622	0.00473073	0.431958	0.0590809
Ecoli M9 20 mM	30	0.164871	2.63153	0.0167493	5.10164	0.61596	0.00620739	0.384486	0.0424172
Ecoli M9 20 mM	60	0.203619	3.57154	0.0660391	7.68112	0.616533	0.00676675	0.55958	0.0516438
Ecoli M9 0.5 mM	0	0.105476	0.742127	0.274662	1.90386	2.9064	0.126913	0.552365	0.268039
Ecoli M9 0.5 mM	5	0.124707	0.734009	0.259022	2.11863	2.21151	0.126441	0.972978	0.444816
Ecoli M9 0.5 mM	15	0.127559	0.818882	0.270768	2.94734	2.11248	0.0982801	0.903872	0.439331
Ecoli M9 0.5 mM	30	0.128932	0.811031	0.29404	1.74913	1.77767	0.0406709	0.826394	0.404233
Ecoli M9 0.5 mM	60	0.107399	0.646263	0.220068	1.48682	1.62902	0.0674516	0.646767	0.212863
STANDARD DEVIATIONS
	Timepoint	6PG	DHAP	F6P	FBP	G6P	PEP	R5P	S7P
Ecoli M9 20 mM	0	0.0363054	0.135978	0.0575766	0.200538	0.812713	0.0560395	0.0954543	0.0164715
Ecoli M9 20 mM	5	0.00413888	0.437565	0.0188923	1.14181	0.969693	0.00591796	0.0825634	0.0162305
Ecoli M9 20 mM	15	0.00416597	0.163738	0.00785119	1.00139	0.227994	0.00111196	0.061651	0.0122723
Ecoli M9 20 mM	30	0.00159777	0.0923439	0.00621683	0.900246	0.27123	0.00189653	0.0065007	0.0112293
Ecoli M9 20 mM	60	0.00857946	0.774704	0.0624786	2.09759	0.741337	0.00515444	0.133572	0.0248331
Ecoli M9 0.5 mM	0	0.103647	0.115966	0.0423989	0.0125209	1.44126	0.00296359	0.0306864	0.046478
Ecoli M9 0.5 mM	5	0.030523	0.073694	0.00955635	0.10833	0.399251	0.0180255	0.0764945	0.169179
Ecoli M9 0.5 mM	15	0.0548026	0.27344	0.113979	1.22735	0.786603	0.0542375	0.0942198	0.136787
Ecoli M9 0.5 mM	30	0.0361885	0.112437	0.0883161	0.98215	0.179572	0.0275066	0.0381505	0.0150857
Ecoli M9 0.5 mM	60	0.0336212	0.0961371	0.031175	0.710796	0.24327	0.0231519	0.0924224	0.0769016

## Sheet: S_cerevisiae
Average Values in mM
	Timepoint	6PG	DHAP	F6P	FBP	G6P	PEP	R5P	S7P
Sc FY4 MinMed 20mM H2O2	0	0.21301	0.507326	0.184405	1.81384	0.783053	0.0263321	0.162584	0.0581192
Sc FY4 MinMed 20mM H2O2	5	0.283042	0.525788	0.198635	3.64534	0.767021	0.00827414	0.148414	0.0537506
Sc FY4 MinMed 20mM H2O2	15	0.205939	0.628401	0.122386	2.63121	0.504721	0.00390538	0.202235	0.0577777
Sc FY4 MinMed 20mM H2O2	30	0.243669	0.863678	0.191735	4.78883	0.570432	0.00386426	0.247827	0.0861459
Sc FY4 MinMed 20mM H2O2	60	0.262695	1.1254	0.257714	6.21237	0.790409	0.00286898	0.305955	0.113317
FY4 MinMed 500uM H2O2	0	0.564398	1.10622	0.378729	5.09903	1.86902	0.0618057	0.25972	0.126062
FY4 MinMed 500uM H2O2	5	0.7402	1.21592	0.578876	6.71989	2.28943	0.0833353	0.329678	0.188958
FY4 MinMed 500uM H2O2	15	0.867547	1.05194	0.73703	5.56178	2.25412	0.103228	0.384476	0.186748
FY4 MinMed 500uM H2O2	30	1.17088	1.31949	0.765777	6.02872	3.47832	0.0918004	0.447068	0.296978
FY4 MinMed 500uM H2O2	60	1.28231	1.64197	0.615961	7.58464	3.99778	0.0800667	0.398697	0.368605
STANDARD DEVIATIONS
	Timepoint	6PG	DHAP	F6P	FBP	G6P	PEP	R5P	S7P
Sc FY4 MinMed 20mM H2O2	0	0.159662	0.42551	0.274905	1.79084	0.663121	0.0282063	0.103086	0.0592801
Sc FY4 MinMed 20mM H2O2	5	0.252513	0.312034	0.189692	3.1537	0.451742	0.00602385	0.0432371	0.0307156
Sc FY4 MinMed 20mM H2O2	15	0.100417	0.105338	0.0525484	1.64049	0.0997323	0.00187285	0.0463924	0.0218631
Sc FY4 MinMed 20mM H2O2	30	0.0639361	0.297917	0.0687334	1.89169	0.18031	0.00183853	0.0557572	0.0328971
Sc FY4 MinMed 20mM H2O2	60	0.0238264	0.149381	0.0464673	2.70631	0.166717	0.00122905	0.0613046	0.0230387
FY4 MinMed 500uM H2O2	0	0.188314	0.484094	0.307647	1.58237	0.121689	0.03828	0.0481924	0.0302048
FY4 MinMed 500uM H2O2	5	0.312112	0.31074	0.374407	1.46571	0.659589	0.0341839	0.0957474	0.0698981
FY4 MinMed 500uM H2O2	15	0.5801	0.384468	0.406377	3.56059	0.924411	0.064991	0.206709	0.0952121
FY4 MinMed 500uM H2O2	30	0.345099	0.2394	0.413567	0.39655	0.537762	0.0259468	0.0544771	0.0925696
FY4 MinMed 500uM H2O2	60	0.602701	0.728478	0.289753	3.41423	0.659936	0.0300014	0.0310291	0.0897646

## Sheet: Fibroblasts
Average Values in mM
	Timepoint	6PG	DHAP	F6P	FBP	G6P	PEP	R5P	S7P
Fibro 20 mM	0	0.170784	0.139722	0.0228643	0.407602	0.0851873	0.0403487	0.0115662	0.00309947
Fibro 20 mM	30	1.00105	0.655231	0.0832805	0.976785	0.27031	0.0187664	0.183158	0.00653359
Fibro 20 mM	60	1.54125	0.741841	0.0521588	1.20587	0.104075	0.0201083	0.134182	0.00314005
Fibro 20 mM	120	2.69382	1.03729	0.0715365	1.76116	0.17266	0.0153709	0.132428	0.00609927
Fibro 20 mM	180	2.51432	0.972261	0.0650308	2.18725	0.100447	0.0102968	0.147363	0.00741476
Fibro 20 mM	300	1.76563	0.973333	0.0821179	2.06982	0.118384	0.0152301	0.196269	0.00435266
Fibro 500 uM	0	0.141652	0.117938	0.120219	0.372205	0.330245	0.0347164	0.0167503	0.0030536
Fibro 500 uM	30	1.31072	0.178435	0.243844	0.236609	0.723167	0.0285384	0.328499	0.00817896
Fibro 500 uM	60	2.03152	0.237901	0.082661	0.407131	0.276936	0.0126258	0.307992	0.010938
Fibro 500 uM	120	0.196478	0.591552	0.197305	0.672268	0.445549	0.0240259	0.749261	0.044286
Fibro 500 uM	180	2.70037	0.505122	0.209395	0.683722	0.449197	0.0162227	0.773947	0.0309625
Fibro 500 uM	300	5.51135	0.470708	0.0437982	0.754691	0.19039	0.00605443	0.351286	0.0258152
STANDARD DEVIATIONS
	Timepoint	6PG	DHAP	F6P	FBP	G6P	PEP	R5P	S7P
Fibro 20 mM	0	0.0573628	0.0165214	0.0152252	0.0862475	0.0263823	0.00356723	0.00601285	0.00107176
Fibro 20 mM	30	0.280632	0.15403	0.0904415	0.106114	0.320542	0.00462203	0.0663546	0.00398727
Fibro 20 mM	60	0.148099	0.12365	0.0240809	0.29941	0.0268749	0.00227109	0.0183447	0.000844854
Fibro 20 mM	120	0.873609	0.1469	0.0317542	0.472963	0.134625	0.00864765	0.0556461	0.00231248
Fibro 20 mM	180	0.599052	0.0131698	0.032102	0.483993	0.0918032	0.00536837	0.0674056	0.00111152
Fibro 20 mM	300	0.422398	0.0876125	0.0363448	0.0715933	0.0282753	0.00356282	0.00590902	0.00106902
Fibro 500 uM	0	0.0944466	0.0285869	0.0851531	0.0357861	0.186286	0.0209192	0.00603108	0.000174547
Fibro 500 uM	30	0.0507295	0.0278989	0.0764585	0.0176785	0.179253	0.00303252	0.0368008	0.00250226
Fibro 500 uM	60	0.555723	0.124482	0.0910572	0.0796482	0.331118	0.0112626	0.278207	0.00641001
Fibro 500 uM	120	0.175464	0.0430768	0.0647663	0.043696	0.122301	0.00857584	0.0551282	0.0112015
Fibro 500 uM	180	1.80332	0.146949	0.150941	0.0636941	0.352348	0.00985856	0.472833	0.0120486
Fibro 500 uM	300	0.543184	0.0702107	0.0161824	0.0461434	0.229221	0.00243677	0.140342	0.0011983
